# Supplementary material for: Parental and child genetic burden of glycaemic dysregulation and early-life cognitive development: an Asian and European prospective cohort study
Source: Transl Psychiatry. 2024 Jan 4;14:2. doi: 10.1038/s41398-023-02694-x (PMC10766615; doi:10.1038/s41398-023-02694-x)
Supplement: Supplementary file 1 — Supplementary Table [file 41398_2023_2694_MOESM1_ESM.xlsx]

## Sheet: ST1-Genotype_vs_FullCohort
Abbreviation: body-mass index (BMI); gestational diabetes mellitus (GDM); homeostatic model assessment for insulin resistance (HOMA-IR); standard deviation (SD)
a Sample with available data on genotype
b P-values for differences comparing the participants in the full GUSTO cohort and the sub-samples were estimated from chi-squared test for categorical characteristics and from t-test for continuous characteristics
Cohort characteristics (full cohort vs sub-sample with child genotype)
Variable	Category	GUSTO cohort (N=1,095)					Sub-sample with child genotype (N=1,025)a				P-valueb
		N	%	Mean	SD		N	%	Mean	SD
Availability of maternal genotype	No	70	0.0639269				21	0.0204878			1.40686e-06
	Yes	1025	0.936073				1004	0.979512
Availability of paternal genotype	No	406	0.370776				351	0.342439			0.188355
	Yes	689	0.629224				674	0.657561
Child sex	Girls	523	0.477626				488	0.476098			0.978552
	Boys	572	0.522374				537	0.523902
Maternal ethnicity	Chinese	598	0.546119				566	0.552195			0.963545
	Indian	205	0.187215				191	0.186341
	Malay	291	0.265753				268	0.261463
Highest maternal education level attained	No university degree	726	0.663014				677	0.660488			0.909691
	With university degree	355	0.324201				336	0.327805
Household income (per month)	S$0 to S$1999	163	0.148858				150	0.146341			0.99582
	S$2000 to S$3999	324	0.29589				302	0.294634
	S$4000 to S$5999	255	0.232877				242	0.236098
	More than S$6000	282	0.257534				267	0.260488
Maternal age at delivery		1095		30.9179	5.12993		1025		30.9623	5.10184	0.841783
Gestational age of child at birth (weeks)		1095		38.7345	1.56769		1025		38.815	1.36437	0.206502
Maternal pre-pregnancy BMI (kg/m2)		993		22.7226	4.4235		937		22.7175	4.39019	0.979906
Parity	Nulliparous	468	0.427397				439	0.428293			1
	Parous	627	0.572603				586	0.571707
Maternal status of GDM	No	854	0.779909				810	0.790244			0.801283
	Yes	188	0.171689				172	0.167805
Childhood HOMA-IR		610		1.33806	1.52083		598		1.3284	1.52659	0.91225
Childhood fasting glucose (mmol/L)		654		4.59786	0.369547		638		4.59718	0.370656	0.973641
Cohort characteristics (full cohort vs sub-sample with maternal genotype)
Variable	Category	GUSTO cohort (N=1,095)					Sub-sample with maternal genotype (N=1,025)a				P-valueb
		N	%	Mean	SD		N	%	Mean	SD
Availability of child genotype	No	70	0.0639269				21	0.0204878			1.40686e-06
	Yes	1025	0.936073				1004	0.979512
Availability of paternal genotype	No	406	0.370776				353	0.34439			0.22207
	Yes	689	0.629224				672	0.65561
Child sex	Girls	523	0.477626				494	0.481951			0.876249
	Boys	572	0.522374				531	0.518049
Maternal ethnicity	Chinese	598	0.546119				562	0.548293			0.967137
	Indian	205	0.187215				195	0.190244
	Malay	291	0.265753				268	0.261463
Highest maternal education level attained	No university degree	726	0.663014				675	0.658537			0.884566
	With university degree	355	0.324201				336	0.327805
Household income (per month)	S$0 to S$1999	163	0.148858				149	0.145366			0.994442
	S$2000 to S$3999	324	0.29589				301	0.293659
	S$4000 to S$5999	255	0.232877				242	0.236098
	More than S$6000	282	0.257534				265	0.258537
Maternal age at delivery		1095		30.9179	5.12993		1025		30.9715	5.08878	0.809249
Gestational age of child at birth (weeks)		1095		38.7345	1.56769		1025		38.7851	1.41604	0.435242
Maternal pre-pregnancy BMI (kg/m2)		993		22.7226	4.4235		935		22.7035	4.39431	0.924547
Parity	Nulliparous	468	0.427397				437	0.426341			0.995866
	Parous	627	0.572603				588	0.573659
Maternal status of GDM	No	854	0.779909				811	0.79122			0.831414
	Yes	188	0.171689				173	0.16878
Childhood HOMA-IR		610		1.33806	1.52083		594		1.33774	1.53552	0.997095
Childhood fasting glucose (mmol/L)		654		4.59786	0.369547		636		4.59748	0.369882	0.98547
Cohort characteristics (full cohort vs sub-sample with paternal genotype)
Variable	Category	GUSTO cohort (N=1,095)					Sub-sample with paternal genotype (N=689)a				P-valueb
		N	%	Mean	SD		N	%	Mean	SD
Availability of child genotype	No	70	0.0639269				15	0.0217707			7.6333e-05
	Yes	1025	0.936073				674	0.978229
Availability of maternal genotype	No	70	0.0639269				17	0.0246734			0.00027793
	Yes	1025	0.936073				672	0.975327
Child sex	Girls	523	0.477626				329	0.477504			1
	Boys	572	0.522374				360	0.522496
Maternal ethnicity	Chinese	598	0.546119				389	0.564586			0.494707
	Indian	205	0.187215				114	0.165457
	Malay	291	0.265753				186	0.269956
Highest maternal education level attained	No university degree	726	0.663014				432	0.626996			0.102501
	With university degree	355	0.324201				251	0.364296
Household income (per month)	S$0 to S$1999	163	0.148858				81	0.117562			0.167454
	S$2000 to S$3999	324	0.29589				201	0.291727
	S$4000 to S$5999	255	0.232877				171	0.248186
	More than S$6000	282	0.257534				200	0.290276
Maternal age at delivery		1095		30.9179	5.12993		689		31.2525	4.9817	0.172367
Gestational age of child at birth (weeks)		1095		38.7345	1.56769		689		38.8334	1.35315	0.15802
Maternal pre-pregnancy BMI (kg/m2)		993		22.7226	4.4235		640		22.7288	4.38784	0.977865
Parity	Nulliparous	468	0.427397				308	0.447025			0.444195
	Parous	627	0.572603				381	0.552975
Maternal status of GDM	No	854	0.779909				540	0.783745			0.840375
	Yes	188	0.171689				123	0.17852
Childhood HOMA-IR		610		1.33806	1.52083		469		1.30644	1.64277	0.746238
Childhood fasting glucose (mmol/L)		654		4.59786	0.369547		495		4.58545	0.367988	0.57233

## Sheet: ST2-Correlation-PRS-Phenotype
Correlation between PRS and childhood glycaemic traits
GWAS trait	Childhood glycaemic trait	Cohort sample for PRS	Pearson's r with glycaemic trait	Sample sizeb
T2D	HOMA-IR	Paternal PRS	0.048	469
		Maternal PRS	0.105	594
		Child PRSa	0.12	598
Fasting glucose	Fasting glucose	Paternal PRS	0.0790439	495
		Maternal PRS	0.131006	636
		Child PRSa	0.233205	638
a Child PRS for boys and girls were constructed separately and analysed together here;
b Sample sizes with available data for both PRS and the glycaemic trait of interest.

## Sheet: ST3-GUSTO-PRS(ExclSNP)-Neur
Associations of polygenic risk scores (excluding SNPs annotated to genes/transcripts associated with birthweight and child BMI) for insulin resistance and fasting glucose with child neurodevelopment (GUSTO cohort)
PRS sample	Outcome	Stratification	PRS for HOMA-IRa							PRS for fasting glucosea
			N	Beta	SE	P-value	95% CI (lower)	95% CI (upper)		N	Beta	SE	P-value	95% CI (lower)	95% CI (upper)
Child	WASI-II (yr7)	Female	141	-0.121252	0.0756976	0.1092	-0.269617	0.0271122		124	0.012348	0.108122	0.909076	-0.199568	0.224264
	Perceptual reasoning	Male	160	-0.250301	0.0932072	0.00724371	-0.432984	-0.0676184		131	-0.07988	0.107608	0.457892	-0.290788	0.131028
		Overall	301	-0.185168	0.0601853	0.0020935	-0.303129	-0.0672073		255	-0.0585372	0.0694425	0.399251	-0.194642	0.0775676
	WIAT-III (yr9)	Female	114	-0.0273945	0.0910865	0.763603	-0.205921	0.151132		102	0.168523	0.134942	0.211719	-0.0959591	0.433006
	Mean score	Male	121	-0.345587	0.123025	0.00496838	-0.586713	-0.104462		101	-0.129923	0.113755	0.253403	-0.352879	0.0930338
		Overall	235	-0.19143	0.0738454	0.00953354	-0.336164	-0.0466954		203	0.00896577	0.0721668	0.901128	-0.132479	0.15041
Maternal	WASI-II (yr7)	Female	183	-0.0935278	0.0716331	0.191671	-0.233926	0.0468704		154	-0.0991977	0.0753584	0.188058	-0.246897	0.048502
	Perceptual reasoning	Male	200	-0.081423	0.0705256	0.248288	-0.219651	0.0568045		162	-0.0655848	0.0819728	0.423665	-0.226248	0.0950789
		Overall	383	-0.093179	0.0488409	0.0564161	-0.188905	0.00254736		316	-0.0937635	0.0514187	0.0682234	-0.194542	0.00701533
	WIAT-III (yr9)	Female	145	-0.0365063	0.0912921	0.689242	-0.215436	0.142423		123	0.00498319	0.110077	0.963892	-0.210764	0.22073
	Mean score	Male	150	-0.0447173	0.0777658	0.565274	-0.197135	0.107701		123	0.103981	0.0808962	0.198667	-0.0545731	0.262534
		Overall	295	-0.0539645	0.05499	0.32642	-0.161743	0.053814		246	0.0391683	0.0587833	0.505209	-0.0760449	0.154381
Paternal	WASI-II (yr7)	Female	142	-0.134542	0.10929	0.218302	-0.348745	0.079662		125	0.0789918	0.086508	0.361182	-0.0905608	0.248544
	Perceptual reasoning	Male	167	-0.146023	0.0663367	0.027719	-0.276041	-0.0160055		137	0.00429826	0.0968871	0.964615	-0.185597	0.194193
		Overall	309	-0.140556	0.0530423	0.00805209	-0.244517	-0.0365946		262	0.0277089	0.0622458	0.656209	-0.0942906	0.149708
	WIAT-III (yr9)	Female	115	-0.177189	0.127982	0.166211	-0.428029	0.0736515		103	-0.0328861	0.11996	0.783975	-0.268003	0.202231
	Mean score	Male	127	0.02551	0.0937406	0.785519	-0.158218	0.209238		107	-0.108959	0.0866749	0.208716	-0.278839	0.0609203
		Overall	242	-0.0622674	0.0713454	0.382794	-0.202102	0.077567		210	-0.0631911	0.0642346	0.325236	-0.189089	0.0627064
Abbreviation: confidence interval (CI); homeostatic model assessment for insulin resistance (HOMA-IR); standard error (SE)
The highlighted P-value indicates the association had a p-value smaller than 0.05.
a We adjusted for ethnicity using the first three principal components (PCs) based on child genotype, child sex, age at glycaemic trait measurement, age at neurodevelopmental outcome assessment, maternal education, household income, maternal age at delivery, parity, maternal pre-pregnancy body-mass index (BMI), gestational age, and gestational diabetes mellitus (GDM). For the associations between…

## Sheet: ST4-Mediation (GUSTO)
Mediation analysis for the associations of polygenic risk scores and neurodevelopmental outcomes (75th quantile vs 25th quantile of the polygenic risk scores (PRS)).
Abbreviation: GWG: gestational weight growth; GDM: gestational diabetes; OGTT: oral glucose tolerance test; PW: pregnancy week; SBP: systolic blood pressure; DBP: diastolic blood pressure; BMI: body-mass index; CRP: C-reactive protein; EPDS: Edinburgh Postnatal Depression Scale
PRS Sample	PRS Trait	Outcome	Mediator	Sample size	Sample size (No GDM)	Sample size (with GDM)	Variable	Beta	SE	Z-value	P-value	95% CI (lower)	95% CI (upper)
Child	HOMA-IR	WASI-II Perceptual reasoning	Abdominal circumference (PW32-PW19)	288	NA	NA	Controlled direct effect	-0.226624	0.0924664	-2.45088	0.0142508	-0.407855	-0.045393
Child	HOMA-IR	WASI-II Perceptual reasoning	Abdominal circumference (PW32-PW19)	288	NA	NA	Pure natural direct effect	-0.229688	0.0932836	-2.46225	0.0138068	-0.41252	-0.0468551
Child	HOMA-IR	WASI-II Perceptual reasoning	Abdominal circumference (PW32-PW19)	288	NA	NA	Total natural indirect effect	0.00770002	0.0110166	0.698946	0.484586	-0.0138922	0.0292922
Child	HOMA-IR	WASI-II Perceptual reasoning	Abdominal circumference (PW32-PW19)	288	NA	NA	Total natural direct effect	-0.224787	0.0924462	-2.43154	0.0150346	-0.405979	-0.0435959
Child	HOMA-IR	WASI-II Perceptual reasoning	Abdominal circumference (PW32-PW19)	288	NA	NA	Pure natural indirect effect	0.00279959	0.00941089	0.297484	0.766097	-0.0156454	0.0212446
Child	HOMA-IR	WASI-II Perceptual reasoning	Abdominal circumference (PW32-PW19)	288	NA	NA	Total effect	-0.221988	0.0924265	-2.40178	0.0163157	-0.40314	-0.0408351
Child	HOMA-IR	WIAT-III mean score	Abdominal circumference (PW32-PW19)	227	NA	NA	Controlled direct effect	-0.314923	0.101577	-3.10033	0.00193308	-0.514011	-0.115835
Child	HOMA-IR	WIAT-III mean score	Abdominal circumference (PW32-PW19)	227	NA	NA	Pure natural direct effect	-0.90872	0.856326	-1.06118	0.288606	-2.58709	0.769648
Child	HOMA-IR	WIAT-III mean score	Abdominal circumference (PW32-PW19)	227	NA	NA	Total natural indirect effect	0.0128408	0.0174519	0.735779	0.461865	-0.0213644	0.0470459
Child	HOMA-IR	WIAT-III mean score	Abdominal circumference (PW32-PW19)	227	NA	NA	Total natural direct effect	-0.896216	0.840425	-1.06638	0.28625	-2.54342	0.750987
Child	HOMA-IR	WIAT-III mean score	Abdominal circumference (PW32-PW19)	227	NA	NA	Pure natural indirect effect	0.000336455	0.0158846	0.0211812	0.983101	-0.0307968	0.0314697
Child	HOMA-IR	WIAT-III mean score	Abdominal circumference (PW32-PW19)	227	NA	NA	Total effect	-0.895879	0.847922	-1.05656	0.290713	-2.55777	0.766017
Child	Fasting glucose	WASI-II Perceptual reasoning	Abdominal circumference (PW32-PW19)	245	NA	NA	Controlled direct effect	-0.165978	0.113125	-1.46721	0.14232	-0.387698	0.0557431
Child	Fasting glucose	WASI-II Perceptual reasoning	Abdominal circumference (PW32-PW19)	245	NA	NA	Pure natural direct effect	-0.168944	0.113602	-1.48716	0.136973	-0.3916	0.0537114
Child	Fasting glucose	WASI-II Perceptual reasoning	Abdominal circumference (PW32-PW19)	245	NA	NA	Total natural indirect effect	0.0213542	0.0201592	1.05928	0.289473	-0.0181571	0.0608656
Child	Fasting glucose	WASI-II Perceptual reasoning	Abdominal circumference (PW32-PW19)	245	NA	NA	Total natural direct effect	-0.159053	0.113855	-1.39698	0.162421	-0.382206	0.0640994
Child	Fasting glucose	WASI-II Perceptual reasoning	Abdominal circumference (PW32-PW19)	245	NA	NA	Pure natural indirect effect	0.0114633	0.0161514	0.709742	0.477864	-0.0201929	0.0431195
Child	Fasting glucose	WASI-II Perceptual reasoning	Abdominal circumference (PW32-PW19)	245	NA	NA	Total effect	-0.14759	0.11307	-1.3053	0.191792	-0.369203	0.0740235
Child	Fasting glucose	WIAT-III mean score	Abdominal circumference (PW32-PW19)	197	NA	NA	Controlled direct effect	-0.214477	0.121641	-1.7632	0.0778671	-0.452888	0.0239348
Child	Fasting glucose	WIAT-III mean score	Abdominal circumference (PW32-PW19)	197	NA	NA	Pure natural direct effect	-0.658938	0.864937	-0.761833	0.44616	-2.35418	1.03631
Child	Fasting glucose	WIAT-III mean score	Abdominal circumference (PW32-PW19)	197	NA	NA	Total natural indirect effect	0.0126954	0.0247016	0.513949	0.607288	-0.0357189	0.0611096
Child	Fasting glucose	WIAT-III mean score	Abdominal circumference (PW32-PW19)	197	NA	NA	Total natural direct effect	-0.645083	0.840619	-0.767391	0.442849	-2.29266	1.0025
Child	Fasting glucose	WIAT-III mean score	Abdominal circumference (PW32-PW19)	197	NA	NA	Pure natural indirect effect	-0.0011595	0.0229033	-0.0506258	0.959624	-0.0460491	0.0437301
Child	Fasting glucose	WIAT-III mean score	Abdominal circumference (PW32-PW19)	197	NA	NA	Total effect	-0.646242	0.851646	-0.758815	0.447963	-2.31544	1.02295
Maternal	HOMA-IR	WASI-II Perceptual reasoning	Abdominal circumference (PW32-PW19)	401	NA	NA	Controlled direct effect	-0.103638	0.0665942	-1.55626	0.119647	-0.23416	0.0268846
Maternal	HOMA-IR	WASI-II Perceptual reasoning	Abdominal circumference (PW32-PW19)	401	NA	NA	Pure natural direct effect	-0.105426	0.0672977	-1.56656	0.117217	-0.237327	0.026475
Maternal	HOMA-IR	WASI-II Perceptual reasoning	Abdominal circumference (PW32-PW19)	401	NA	NA	Total natural indirect effect	-0.00163274	0.00381467	-0.428017	0.668639	-0.00910936	0.00584387
Maternal	HOMA-IR	WASI-II Perceptual reasoning	Abdominal circumference (PW32-PW19)	401	NA	NA	Total natural direct effect	-0.109488	0.0680071	-1.60994	0.10741	-0.242779	0.0238038
Maternal	HOMA-IR	WASI-II Perceptual reasoning	Abdominal circumference (PW32-PW19)	401	NA	NA	Pure natural indirect effect	0.00242886	0.00449298	0.540591	0.58879	-0.00637722	0.0112349
Maternal	HOMA-IR	WASI-II Perceptual reasoning	Abdominal circumference (PW32-PW19)	401	NA	NA	Total effect	-0.107059	0.0675633	-1.58457	0.113064	-0.23948	0.0253627
Maternal	HOMA-IR	WIAT-III mean score	Abdominal circumference (PW32-PW19)	301	NA	NA	Controlled direct effect	-0.0977277	0.0797956	-1.22473	0.220679	-0.254124	0.0586688
Maternal	HOMA-IR	WIAT-III mean score	Abdominal circumference (PW32-PW19)	301	NA	NA	Pure natural direct effect	-0.727237	0.770695	-0.943612	0.345368	-2.23777	0.783297
Maternal	HOMA-IR	WIAT-III mean score	Abdominal circumference (PW32-PW19)	301	NA	NA	Total natural indirect effect	-0.00876175	0.011806	-0.742144	0.458	-0.0319011	0.0143776
Maternal	HOMA-IR	WIAT-III mean score	Abdominal circumference (PW32-PW19)	301	NA	NA	Total natural direct effect	-0.732102	0.775627	-0.943884	0.345229	-2.2523	0.788099
Maternal	HOMA-IR	WIAT-III mean score	Abdominal circumference (PW32-PW19)	301	NA	NA	Pure natural indirect effect	-0.00389674	0.00652636	-0.597076	0.550456	-0.0166882	0.0088947
Maternal	HOMA-IR	WIAT-III mean score	Abdominal circumference (PW32-PW19)	301	NA	NA	Total effect	-0.735998	0.773411	-0.951627	0.341286	-2.25186	0.779858
Maternal	Fasting glucose	WASI-II Perceptual reasoning	Abdominal circumference (PW32-PW19)	332	NA	NA	Controlled direct effect	-0.0466521	0.0740221	-0.630246	0.528534	-0.191733	0.0984285
Maternal	Fasting glucose	WASI-II Perceptual reasoning	Abdominal circumference (PW32-PW19)	332	NA	NA	Pure natural direct effect	-0.0463161	0.0739025	-0.62672	0.530843	-0.191162	0.09853
Maternal	Fasting glucose	WASI-II Perceptual reasoning	Abdominal circumference (PW32-PW19)	332	NA	NA	Total natural indirect effect	-0.00336154	0.0110889	-0.303146	0.761779	-0.0250953	0.0183722
Maternal	Fasting glucose	WASI-II Perceptual reasoning	Abdominal circumference (PW32-PW19)	332	NA	NA	Total natural direct effect	-0.0491253	0.0758013	-0.64808	0.516933	-0.197693	0.0994425
Maternal	Fasting glucose	WASI-II Perceptual reasoning	Abdominal circumference (PW32-PW19)	332	NA	NA	Pure natural indirect effect	-0.000552334	0.00971152	-0.0568741	0.954645	-0.0195866	0.0184819
Maternal	Fasting glucose	WASI-II Perceptual reasoning	Abdominal circumference (PW32-PW19)	332	NA	NA	Total effect	-0.0496777	0.0743604	-0.668067	0.504091	-0.195421	0.096066
Maternal	Fasting glucose	WIAT-III mean score	Abdominal circumference (PW32-PW19)	252	NA	NA	Controlled direct effect	-0.0683378	0.0820783	-0.832593	0.405074	-0.229208	0.0925327
Maternal	Fasting glucose	WIAT-III mean score	Abdominal circumference (PW32-PW19)	252	NA	NA	Pure natural direct effect	-0.373563	0.930552	-0.401443	0.688094	-2.19741	1.45029
Maternal	Fasting glucose	WIAT-III mean score	Abdominal circumference (PW32-PW19)	252	NA	NA	Total natural indirect effect	-0.0109056	0.0116744	-0.934153	0.350225	-0.0337869	0.0119757
Maternal	Fasting glucose	WIAT-III mean score	Abdominal circumference (PW32-PW19)	252	NA	NA	Total natural direct effect	-0.376652	0.939716	-0.400814	0.688557	-2.21846	1.46516
Maternal	Fasting glucose	WIAT-III mean score	Abdominal circumference (PW32-PW19)	252	NA	NA	Pure natural indirect effect	-0.00781756	0.0103736	-0.753604	0.451087	-0.0281494	0.0125142
Maternal	Fasting glucose	WIAT-III mean score	Abdominal circumference (PW32-PW19)	252	NA	NA	Total effect	-0.384469	0.93483	-0.411272	0.680873	-2.2167	1.44776
Paternal	HOMA-IR	WASI-II Perceptual reasoning	Abdominal circumference (PW32-PW19)	296	NA	NA	Controlled direct effect	-0.207547	0.0753672	-2.75381	0.00589061	-0.355264	-0.0598299
Paternal	HOMA-IR	WASI-II Perceptual reasoning	Abdominal circumference (PW32-PW19)	296	NA	NA	Pure natural direct effect	-0.205782	0.0772967	-2.66223	0.0077624	-0.357281	-0.0542831
Paternal	HOMA-IR	WASI-II Perceptual reasoning	Abdominal circumference (PW32-PW19)	296	NA	NA	Total natural indirect effect	-0.00136487	0.00933191	-0.146258	0.883718	-0.0196551	0.0169253
Paternal	HOMA-IR	WASI-II Perceptual reasoning	Abdominal circumference (PW32-PW19)	296	NA	NA	Total natural direct effect	-0.207093	0.0772072	-2.68231	0.00731164	-0.358417	-0.0557701
Paternal	HOMA-IR	WASI-II Perceptual reasoning	Abdominal circumference (PW32-PW19)	296	NA	NA	Pure natural indirect effect	-5.33337e-05	0.000796374	-0.0669707	0.946605	-0.0016142	0.00150753
Paternal	HOMA-IR	WASI-II Perceptual reasoning	Abdominal circumference (PW32-PW19)	296	NA	NA	Total effect	-0.207147	0.0772673	-2.68091	0.00734223	-0.358588	-0.0557056
Paternal	HOMA-IR	WIAT-III mean score	Abdominal circumference (PW32-PW19)	234	NA	NA	Controlled direct effect	-0.0635045	0.0855706	-0.742129	0.458009	-0.23122	0.104211
Paternal	HOMA-IR	WIAT-III mean score	Abdominal circumference (PW32-PW19)	234	NA	NA	Pure natural direct effect	-1.45046	1.01626	-1.42725	0.153508	-3.44229	0.541378
Paternal	HOMA-IR	WIAT-III mean score	Abdominal circumference (PW32-PW19)	234	NA	NA	Total natural indirect effect	-0.000411369	0.0108546	-0.037898	0.969769	-0.021686	0.0208633
Paternal	HOMA-IR	WIAT-III mean score	Abdominal circumference (PW32-PW19)	234	NA	NA	Total natural direct effect	-1.45096	1.01722	-1.42639	0.153756	-3.44468	0.542765
Paternal	HOMA-IR	WIAT-III mean score	Abdominal circumference (PW32-PW19)	234	NA	NA	Pure natural indirect effect	8.7257e-05	0.00231452	0.0376999	0.969927	-0.00444911	0.00462363
Paternal	HOMA-IR	WIAT-III mean score	Abdominal circumference (PW32-PW19)	234	NA	NA	Total effect	-1.45087	1.017	-1.42662	0.153689	-3.44415	0.542406
Paternal	Fasting glucose	WASI-II Perceptual reasoning	Abdominal circumference (PW32-PW19)	252	NA	NA	Controlled direct effect	0.0558719	0.0861978	0.648182	0.516867	-0.113073	0.224817
Paternal	Fasting glucose	WASI-II Perceptual reasoning	Abdominal circumference (PW32-PW19)	252	NA	NA	Pure natural direct effect	0.0567058	0.084802	0.668684	0.503697	-0.109503	0.222915
Paternal	Fasting glucose	WASI-II Perceptual reasoning	Abdominal circumference (PW32-PW19)	252	NA	NA	Total natural indirect effect	0.000769453	0.0071199	0.108071	0.913939	-0.0131853	0.0147242
Paternal	Fasting glucose	WASI-II Perceptual reasoning	Abdominal circumference (PW32-PW19)	252	NA	NA	Total natural direct effect	0.056794	0.0846895	0.670614	0.502466	-0.109194	0.222782
Paternal	Fasting glucose	WASI-II Perceptual reasoning	Abdominal circumference (PW32-PW19)	252	NA	NA	Pure natural indirect effect	0.000681235	0.00631716	0.107839	0.914124	-0.0117002	0.0130626
Paternal	Fasting glucose	WASI-II Perceptual reasoning	Abdominal circumference (PW32-PW19)	252	NA	NA	Total effect	0.0574752	0.0850141	0.676067	0.498998	-0.109149	0.2241
Paternal	Fasting glucose	WIAT-III mean score	Abdominal circumference (PW32-PW19)	204	NA	NA	Controlled direct effect	-0.0405778	0.085392	-0.475194	0.634649	-0.207943	0.126788
Paternal	Fasting glucose	WIAT-III mean score	Abdominal circumference (PW32-PW19)	204	NA	NA	Pure natural direct effect	-1.59115	1.08439	-1.46732	0.14229	-3.71651	0.534223
Paternal	Fasting glucose	WIAT-III mean score	Abdominal circumference (PW32-PW19)	204	NA	NA	Total natural indirect effect	0.00767553	0.0116792	0.657198	0.511054	-0.0152152	0.0305663
Paternal	Fasting glucose	WIAT-III mean score	Abdominal circumference (PW32-PW19)	204	NA	NA	Total natural direct effect	-1.5805	1.08196	-1.46078	0.144077	-3.7011	0.540101
Paternal	Fasting glucose	WIAT-III mean score	Abdominal circumference (PW32-PW19)	204	NA	NA	Pure natural indirect effect	-0.00296982	0.00658117	-0.45126	0.651802	-0.0158687	0.00992903
Paternal	Fasting glucose	WIAT-III mean score	Abdominal circumference (PW32-PW19)	204	NA	NA	Total effect	-1.58347	1.08349	-1.46145	0.143893	-3.70708	0.540139
Child	HOMA-IR	WASI-II Perceptual reasoning	Abdominal circumference (PW26)	297	NA	NA	Controlled direct effect	-0.212254	0.0895096	-2.3713	0.0177257	-0.387689	-0.0368184
Child	HOMA-IR	WASI-II Perceptual reasoning	Abdominal circumference (PW26)	297	NA	NA	Pure natural direct effect	-0.206151	0.0904685	-2.27871	0.0226844	-0.383467	-0.0288364
Child	HOMA-IR	WASI-II Perceptual reasoning	Abdominal circumference (PW26)	297	NA	NA	Total natural indirect effect	0.00104392	0.00378	0.276169	0.782418	-0.00636474	0.00845258
Child	HOMA-IR	WASI-II Perceptual reasoning	Abdominal circumference (PW26)	297	NA	NA	Total natural direct effect	-0.204196	0.0909579	-2.24496	0.024771	-0.38247	-0.0259223
Child	HOMA-IR	WASI-II Perceptual reasoning	Abdominal circumference (PW26)	297	NA	NA	Pure natural indirect effect	-0.000911166	0.00352273	-0.258653	0.795903	-0.0078156	0.00599327
Child	HOMA-IR	WASI-II Perceptual reasoning	Abdominal circumference (PW26)	297	NA	NA	Total effect	-0.205108	0.0906525	-2.26257	0.0236622	-0.382783	-0.027432
Child	HOMA-IR	WIAT-III mean score	Abdominal circumference (PW26)	232	NA	NA	Controlled direct effect	-0.29883	0.0974658	-3.066	0.00216944	-0.489859	-0.107801
Child	HOMA-IR	WIAT-III mean score	Abdominal circumference (PW26)	232	NA	NA	Pure natural direct effect	-3.15578	1.67956	-1.87893	0.0602539	-6.44765	0.1361
Child	HOMA-IR	WIAT-III mean score	Abdominal circumference (PW26)	232	NA	NA	Total natural indirect effect	0.00252879	0.00684167	0.369616	0.711668	-0.0108806	0.0159382
Child	HOMA-IR	WIAT-III mean score	Abdominal circumference (PW26)	232	NA	NA	Total natural direct effect	-3.14328	1.67309	-1.87873	0.0602812	-6.42248	0.13591
Child	HOMA-IR	WIAT-III mean score	Abdominal circumference (PW26)	232	NA	NA	Pure natural indirect effect	-0.0099633	0.0143805	-0.692837	0.488412	-0.0381485	0.0182219
Child	HOMA-IR	WIAT-III mean score	Abdominal circumference (PW26)	232	NA	NA	Total effect	-3.15325	1.67658	-1.88076	0.0600049	-6.43929	0.132796
Child	Fasting glucose	WASI-II Perceptual reasoning	Abdominal circumference (PW26)	252	NA	NA	Controlled direct effect	-0.14433	0.112068	-1.28787	0.19779	-0.36398	0.0753199
Child	Fasting glucose	WASI-II Perceptual reasoning	Abdominal circumference (PW26)	252	NA	NA	Pure natural direct effect	-0.145452	0.112693	-1.29069	0.196812	-0.366326	0.0754229
Child	Fasting glucose	WASI-II Perceptual reasoning	Abdominal circumference (PW26)	252	NA	NA	Total natural indirect effect	-0.0072665	0.0131531	-0.552457	0.580635	-0.033046	0.018513
Child	Fasting glucose	WASI-II Perceptual reasoning	Abdominal circumference (PW26)	252	NA	NA	Total natural direct effect	-0.150802	0.115953	-1.30054	0.193415	-0.378067	0.0764622
Child	Fasting glucose	WASI-II Perceptual reasoning	Abdominal circumference (PW26)	252	NA	NA	Pure natural indirect effect	-0.00191589	0.0124749	-0.153579	0.877942	-0.0263663	0.0225345
Child	Fasting glucose	WASI-II Perceptual reasoning	Abdominal circumference (PW26)	252	NA	NA	Total effect	-0.152718	0.113643	-1.34383	0.179002	-0.375455	0.0700191
Child	Fasting glucose	WIAT-III mean score	Abdominal circumference (PW26)	200	NA	NA	Controlled direct effect	-0.217549	0.118145	-1.84138	0.0655666	-0.449109	0.0140107
Child	Fasting glucose	WIAT-III mean score	Abdominal circumference (PW26)	200	NA	NA	Pure natural direct effect	-0.950911	1.63813	-0.580485	0.561587	-4.16159	2.25977
Child	Fasting glucose	WIAT-III mean score	Abdominal circumference (PW26)	200	NA	NA	Total natural indirect effect	-0.00241902	0.0147573	-0.16392	0.869794	-0.0313429	0.0265048
Child	Fasting glucose	WIAT-III mean score	Abdominal circumference (PW26)	200	NA	NA	Total natural direct effect	-0.943571	1.62212	-0.581688	0.560777	-4.12288	2.23574
Child	Fasting glucose	WIAT-III mean score	Abdominal circumference (PW26)	200	NA	NA	Pure natural indirect effect	-0.00975909	0.016033	-0.608689	0.542731	-0.0411831	0.0216649
Child	Fasting glucose	WIAT-III mean score	Abdominal circumference (PW26)	200	NA	NA	Total effect	-0.95333	1.62982	-0.58493	0.558595	-4.14772	2.24106
Maternal	HOMA-IR	WASI-II Perceptual reasoning	Abdominal circumference (PW26)	422	NA	NA	Controlled direct effect	-0.08422	0.0640088	-1.31576	0.188256	-0.209675	0.041235
Maternal	HOMA-IR	WASI-II Perceptual reasoning	Abdominal circumference (PW26)	422	NA	NA	Pure natural direct effect	-0.0691063	0.064452	-1.07221	0.283624	-0.19543	0.0572173
Maternal	HOMA-IR	WASI-II Perceptual reasoning	Abdominal circumference (PW26)	422	NA	NA	Total natural indirect effect	-0.00237452	0.0045347	-0.523633	0.600534	-0.0112624	0.00651333
Maternal	HOMA-IR	WASI-II Perceptual reasoning	Abdominal circumference (PW26)	422	NA	NA	Total natural direct effect	-0.0721838	0.0642351	-1.12374	0.261122	-0.198082	0.0537147
Maternal	HOMA-IR	WASI-II Perceptual reasoning	Abdominal circumference (PW26)	422	NA	NA	Pure natural indirect effect	0.000703025	0.00261311	0.269037	0.787901	-0.00441858	0.00582463
Maternal	HOMA-IR	WASI-II Perceptual reasoning	Abdominal circumference (PW26)	422	NA	NA	Total effect	-0.0714808	0.0642712	-1.11218	0.266063	-0.19745	0.0544884
Maternal	HOMA-IR	WIAT-III mean score	Abdominal circumference (PW26)	318	NA	NA	Controlled direct effect	-0.0864335	0.0752976	-1.14789	0.251013	-0.234014	0.061147
Maternal	HOMA-IR	WIAT-III mean score	Abdominal circumference (PW26)	318	NA	NA	Pure natural direct effect	-0.716103	0.9856	-0.726566	0.467492	-2.64784	1.21564
Maternal	HOMA-IR	WIAT-III mean score	Abdominal circumference (PW26)	318	NA	NA	Total natural indirect effect	-0.000627453	0.00614686	-0.102077	0.918695	-0.0126751	0.0114202
Maternal	HOMA-IR	WIAT-III mean score	Abdominal circumference (PW26)	318	NA	NA	Total natural direct effect	-0.716477	0.986144	-0.726544	0.467505	-2.64928	1.21633
Maternal	HOMA-IR	WIAT-III mean score	Abdominal circumference (PW26)	318	NA	NA	Pure natural indirect effect	-0.000253381	0.00252259	-0.100445	0.919991	-0.00519757	0.0046908
Maternal	HOMA-IR	WIAT-III mean score	Abdominal circumference (PW26)	318	NA	NA	Total effect	-0.716731	0.985903	-0.726979	0.467239	-2.64907	1.2156
Maternal	Fasting glucose	WASI-II Perceptual reasoning	Abdominal circumference (PW26)	352	NA	NA	Controlled direct effect	-0.0444701	0.0699016	-0.636182	0.524658	-0.181475	0.0925345
Maternal	Fasting glucose	WASI-II Perceptual reasoning	Abdominal circumference (PW26)	352	NA	NA	Pure natural direct effect	-0.0417919	0.0696703	-0.599853	0.548604	-0.178343	0.0947593
Maternal	Fasting glucose	WASI-II Perceptual reasoning	Abdominal circumference (PW26)	352	NA	NA	Total natural indirect effect	9.07205e-05	0.000910095	0.0996825	0.920596	-0.00169303	0.00187447
Maternal	Fasting glucose	WASI-II Perceptual reasoning	Abdominal circumference (PW26)	352	NA	NA	Total natural direct effect	-0.0415539	0.0697034	-0.596154	0.551073	-0.17817	0.0950622
Maternal	Fasting glucose	WASI-II Perceptual reasoning	Abdominal circumference (PW26)	352	NA	NA	Pure natural indirect effect	-0.000147277	0.00116376	-0.126553	0.899294	-0.0024282	0.00213364
Maternal	Fasting glucose	WASI-II Perceptual reasoning	Abdominal circumference (PW26)	352	NA	NA	Total effect	-0.0417012	0.0696786	-0.598479	0.54952	-0.178269	0.0948664
Maternal	Fasting glucose	WIAT-III mean score	Abdominal circumference (PW26)	267	NA	NA	Controlled direct effect	-0.0979522	0.0799291	-1.22549	0.220391	-0.25461	0.0587059
Maternal	Fasting glucose	WIAT-III mean score	Abdominal circumference (PW26)	267	NA	NA	Pure natural direct effect	-0.557986	1.1513	-0.48466	0.627918	-2.81448	1.69851
Maternal	Fasting glucose	WIAT-III mean score	Abdominal circumference (PW26)	267	NA	NA	Total natural indirect effect	0.0065153	0.00916396	0.71097	0.477103	-0.0114457	0.0244763
Maternal	Fasting glucose	WIAT-III mean score	Abdominal circumference (PW26)	267	NA	NA	Total natural direct effect	-0.554896	1.1438	-0.485132	0.627583	-2.79671	1.68692
Maternal	Fasting glucose	WIAT-III mean score	Abdominal circumference (PW26)	267	NA	NA	Pure natural indirect effect	0.0034247	0.00717625	0.477226	0.633201	-0.0106405	0.0174899
Maternal	Fasting glucose	WIAT-III mean score	Abdominal circumference (PW26)	267	NA	NA	Total effect	-0.551471	1.14697	-0.480806	0.630654	-2.79949	1.69655
Paternal	HOMA-IR	WASI-II Perceptual reasoning	Abdominal circumference (PW26)	305	NA	NA	Controlled direct effect	-0.219254	0.0746234	-2.93813	0.00330195	-0.365513	-0.0729944
Paternal	HOMA-IR	WASI-II Perceptual reasoning	Abdominal circumference (PW26)	305	NA	NA	Pure natural direct effect	-0.215379	0.0754696	-2.85385	0.00431926	-0.363297	-0.0674614
Paternal	HOMA-IR	WASI-II Perceptual reasoning	Abdominal circumference (PW26)	305	NA	NA	Total natural indirect effect	0.000967612	0.0104862	0.0922745	0.92648	-0.019585	0.0215203
Paternal	HOMA-IR	WASI-II Perceptual reasoning	Abdominal circumference (PW26)	305	NA	NA	Total natural direct effect	-0.211608	0.0779794	-2.71364	0.00665476	-0.364445	-0.0587715
Paternal	HOMA-IR	WASI-II Perceptual reasoning	Abdominal circumference (PW26)	305	NA	NA	Pure natural indirect effect	-0.00280302	0.00992543	-0.282408	0.777631	-0.0222565	0.0166505
Paternal	HOMA-IR	WASI-II Perceptual reasoning	Abdominal circumference (PW26)	305	NA	NA	Total effect	-0.214411	0.0761843	-2.81438	0.00488717	-0.36373	-0.0650929
Paternal	HOMA-IR	WIAT-III mean score	Abdominal circumference (PW26)	239	NA	NA	Controlled direct effect	-0.0875408	0.0843258	-1.03813	0.299211	-0.252816	0.0777347
Paternal	HOMA-IR	WIAT-III mean score	Abdominal circumference (PW26)	239	NA	NA	Pure natural direct effect	-0.445184	1.6817	-0.264722	0.791224	-3.74126	2.8509
Paternal	HOMA-IR	WIAT-III mean score	Abdominal circumference (PW26)	239	NA	NA	Total natural indirect effect	-0.00649763	0.0106483	-0.610201	0.541728	-0.027368	0.0143727
Paternal	HOMA-IR	WIAT-III mean score	Abdominal circumference (PW26)	239	NA	NA	Total natural direct effect	-0.442812	1.67064	-0.265055	0.790967	-3.7172	2.83158
Paternal	HOMA-IR	WIAT-III mean score	Abdominal circumference (PW26)	239	NA	NA	Pure natural indirect effect	-0.00886989	0.0113852	-0.779072	0.435937	-0.0311845	0.0134447
Paternal	HOMA-IR	WIAT-III mean score	Abdominal circumference (PW26)	239	NA	NA	Total effect	-0.451682	1.67598	-0.269503	0.787543	-3.73655	2.83318
Paternal	Fasting glucose	WASI-II Perceptual reasoning	Abdominal circumference (PW26)	259	NA	NA	Controlled direct effect	0.0678142	0.0825542	0.82145	0.41139	-0.0939891	0.229617
Paternal	Fasting glucose	WASI-II Perceptual reasoning	Abdominal circumference (PW26)	259	NA	NA	Pure natural direct effect	0.0519053	0.0859419	0.603958	0.545871	-0.116538	0.220348
Paternal	Fasting glucose	WASI-II Perceptual reasoning	Abdominal circumference (PW26)	259	NA	NA	Total natural indirect effect	-0.0128038	0.0123205	-1.03923	0.298697	-0.0369514	0.0113438
Paternal	Fasting glucose	WASI-II Perceptual reasoning	Abdominal circumference (PW26)	259	NA	NA	Total natural direct effect	0.0398037	0.0885589	0.44946	0.6531	-0.133769	0.213376
Paternal	Fasting glucose	WASI-II Perceptual reasoning	Abdominal circumference (PW26)	259	NA	NA	Pure natural indirect effect	-0.000702156	0.00921684	-0.0761818	0.939274	-0.0187668	0.0173625
Paternal	Fasting glucose	WASI-II Perceptual reasoning	Abdominal circumference (PW26)	259	NA	NA	Total effect	0.0391015	0.0866877	0.451062	0.651945	-0.130803	0.209006
Paternal	Fasting glucose	WIAT-III mean score	Abdominal circumference (PW26)	207	NA	NA	Controlled direct effect	0.0106287	0.0833349	0.127542	0.898511	-0.152705	0.173962
Paternal	Fasting glucose	WIAT-III mean score	Abdominal circumference (PW26)	207	NA	NA	Pure natural direct effect	-1.08598	1.39306	-0.779564	0.435647	-3.81632	1.64436
Paternal	Fasting glucose	WIAT-III mean score	Abdominal circumference (PW26)	207	NA	NA	Total natural indirect effect	-0.00238582	0.00565623	-0.421804	0.673168	-0.0134718	0.00870019
Paternal	Fasting glucose	WIAT-III mean score	Abdominal circumference (PW26)	207	NA	NA	Total natural direct effect	-1.08267	1.38916	-0.779372	0.435761	-3.80537	1.64003
Paternal	Fasting glucose	WIAT-III mean score	Abdominal circumference (PW26)	207	NA	NA	Pure natural indirect effect	-0.00569069	0.0103454	-0.550072	0.58227	-0.0259672	0.0145858
Paternal	Fasting glucose	WIAT-III mean score	Abdominal circumference (PW26)	207	NA	NA	Total effect	-1.08836	1.3912	-0.782321	0.434026	-3.81506	1.63833
Child	HOMA-IR	WASI-II Perceptual reasoning	Gestational age	301	NA	NA	Controlled direct effect	-0.19137	0.0893243	-2.14241	0.0321601	-0.366442	-0.0162973
Child	HOMA-IR	WASI-II Perceptual reasoning	Gestational age	301	NA	NA	Pure natural direct effect	-0.162868	0.0945896	-1.72183	0.0850998	-0.34826	0.0225247
Child	HOMA-IR	WASI-II Perceptual reasoning	Gestational age	301	NA	NA	Total natural indirect effect	-0.0155226	0.0139475	-1.11293	0.265737	-0.0428592	0.0118139
Child	HOMA-IR	WASI-II Perceptual reasoning	Gestational age	301	NA	NA	Total natural direct effect	-0.17381	0.0920627	-1.88795	0.059033	-0.354249	0.00663007
Child	HOMA-IR	WASI-II Perceptual reasoning	Gestational age	301	NA	NA	Pure natural indirect effect	-0.00458058	0.00975726	-0.469454	0.638745	-0.0237045	0.0145433
Child	HOMA-IR	WASI-II Perceptual reasoning	Gestational age	301	NA	NA	Total effect	-0.17839	0.0930908	-1.9163	0.0553267	-0.360845	0.00406452
Child	HOMA-IR	WIAT-III mean score	Gestational age	235	NA	NA	Controlled direct effect	-0.305342	0.0976175	-3.12794	0.00176034	-0.496669	-0.114015
Child	HOMA-IR	WIAT-III mean score	Gestational age	235	NA	NA	Pure natural direct effect	-0.116092	0.375469	-0.309191	0.757176	-0.851998	0.619814
Child	HOMA-IR	WIAT-III mean score	Gestational age	235	NA	NA	Total natural indirect effect	-0.0029914	0.007091	-0.421858	0.673129	-0.0168895	0.0109067
Child	HOMA-IR	WIAT-III mean score	Gestational age	235	NA	NA	Total natural direct effect	-0.113099	0.379686	-0.297875	0.765799	-0.85727	0.631072
Child	HOMA-IR	WIAT-III mean score	Gestational age	235	NA	NA	Pure natural indirect effect	-0.0059844	0.00973814	-0.614532	0.538864	-0.0250708	0.013102
Child	HOMA-IR	WIAT-III mean score	Gestational age	235	NA	NA	Total effect	-0.119083	0.378374	-0.314724	0.752971	-0.860682	0.622516
Child	Fasting glucose	WASI-II Perceptual reasoning	Gestational age	255	NA	NA	Controlled direct effect	-0.13935	0.109367	-1.27414	0.202612	-0.353705	0.0750061
Child	Fasting glucose	WASI-II Perceptual reasoning	Gestational age	255	NA	NA	Pure natural direct effect	-0.139302	0.112602	-1.23712	0.216041	-0.359998	0.0813931
Child	Fasting glucose	WASI-II Perceptual reasoning	Gestational age	255	NA	NA	Total natural indirect effect	0.00558709	0.0106375	0.525224	0.599427	-0.0152621	0.0264363
Child	Fasting glucose	WASI-II Perceptual reasoning	Gestational age	255	NA	NA	Total natural direct effect	-0.139291	0.11416	-1.22014	0.222412	-0.36304	0.0844582
Child	Fasting glucose	WASI-II Perceptual reasoning	Gestational age	255	NA	NA	Pure natural indirect effect	0.00557553	0.010154	0.549095	0.58294	-0.014326	0.0254771
Child	Fasting glucose	WASI-II Perceptual reasoning	Gestational age	255	NA	NA	Total effect	-0.133715	0.113827	-1.17472	0.240105	-0.356812	0.0893815
Child	Fasting glucose	WIAT-III mean score	Gestational age	203	NA	NA	Controlled direct effect	-0.226145	0.116096	-1.94791	0.0514258	-0.453689	0.00139952
Child	Fasting glucose	WIAT-III mean score	Gestational age	203	NA	NA	Pure natural direct effect	0.0303063	0.484405	0.062564	0.950114	-0.919111	0.979723
Child	Fasting glucose	WIAT-III mean score	Gestational age	203	NA	NA	Total natural indirect effect	-0.000121352	0.0048343	-0.0251023	0.979973	-0.0095964	0.0093537
Child	Fasting glucose	WIAT-III mean score	Gestational age	203	NA	NA	Total natural direct effect	0.0305376	0.485206	0.0629374	0.949816	-0.920449	0.981525
Child	Fasting glucose	WIAT-III mean score	Gestational age	203	NA	NA	Pure natural indirect effect	-0.000352655	0.0140218	-0.0251505	0.979935	-0.0278349	0.0271296
Child	Fasting glucose	WIAT-III mean score	Gestational age	203	NA	NA	Total effect	0.030185	0.484316	0.062325	0.950304	-0.919057	0.979427
Maternal	HOMA-IR	WASI-II Perceptual reasoning	Gestational age	429	NA	NA	Controlled direct effect	-0.0571179	0.0633636	-0.901431	0.367359	-0.181308	0.0670724
Maternal	HOMA-IR	WASI-II Perceptual reasoning	Gestational age	429	NA	NA	Pure natural direct effect	-0.0576498	0.0633953	-0.909369	0.363155	-0.181902	0.0666028
Maternal	HOMA-IR	WASI-II Perceptual reasoning	Gestational age	429	NA	NA	Total natural indirect effect	-0.00348316	0.00517502	-0.673071	0.500902	-0.013626	0.0066597
Maternal	HOMA-IR	WASI-II Perceptual reasoning	Gestational age	429	NA	NA	Total natural direct effect	-0.0592634	0.06359	-0.931961	0.351357	-0.183898	0.0653707
Maternal	HOMA-IR	WASI-II Perceptual reasoning	Gestational age	429	NA	NA	Pure natural indirect effect	-0.00186949	0.004201	-0.445011	0.656312	-0.0101033	0.00636432
Maternal	HOMA-IR	WASI-II Perceptual reasoning	Gestational age	429	NA	NA	Total effect	-0.0611329	0.0634419	-0.963605	0.335244	-0.185477	0.063211
Maternal	HOMA-IR	WIAT-III mean score	Gestational age	323	NA	NA	Controlled direct effect	-0.0772956	0.0739645	-1.04504	0.296006	-0.222263	0.0676722
Maternal	HOMA-IR	WIAT-III mean score	Gestational age	323	NA	NA	Pure natural direct effect	-0.616369	0.572701	-1.07625	0.281816	-1.73884	0.506105
Maternal	HOMA-IR	WIAT-III mean score	Gestational age	323	NA	NA	Total natural indirect effect	-0.0103088	0.0118655	-0.868807	0.384953	-0.0335648	0.0129471
Maternal	HOMA-IR	WIAT-III mean score	Gestational age	323	NA	NA	Total natural direct effect	-0.625778	0.575464	-1.08743	0.276845	-1.75367	0.50211
Maternal	HOMA-IR	WIAT-III mean score	Gestational age	323	NA	NA	Pure natural indirect effect	-0.000899537	0.00494541	-0.181893	0.855666	-0.0105924	0.00879328
Maternal	HOMA-IR	WIAT-III mean score	Gestational age	323	NA	NA	Total effect	-0.626678	0.573872	-1.09202	0.274825	-1.75145	0.49809
Maternal	Fasting glucose	WASI-II Perceptual reasoning	Gestational age	357	NA	NA	Controlled direct effect	-0.0445167	0.0692382	-0.64295	0.520256	-0.180221	0.0911877
Maternal	Fasting glucose	WASI-II Perceptual reasoning	Gestational age	357	NA	NA	Pure natural direct effect	-0.0444289	0.0692075	-0.641965	0.520896	-0.180073	0.0912154
Maternal	Fasting glucose	WASI-II Perceptual reasoning	Gestational age	357	NA	NA	Total natural indirect effect	-0.000394348	0.00183247	-0.2152	0.829612	-0.00398593	0.00319724
Maternal	Fasting glucose	WASI-II Perceptual reasoning	Gestational age	357	NA	NA	Total natural direct effect	-0.0441911	0.0691273	-0.639271	0.522647	-0.179678	0.0912959
Maternal	Fasting glucose	WASI-II Perceptual reasoning	Gestational age	357	NA	NA	Pure natural indirect effect	-0.000632106	0.00259623	-0.243471	0.80764	-0.00572062	0.0044564
Maternal	Fasting glucose	WASI-II Perceptual reasoning	Gestational age	357	NA	NA	Total effect	-0.0448232	0.069183	-0.647894	0.517054	-0.180419	0.0907729
Maternal	Fasting glucose	WIAT-III mean score	Gestational age	272	NA	NA	Controlled direct effect	-0.0873546	0.078143	-1.11788	0.263618	-0.240512	0.0658028
Maternal	Fasting glucose	WIAT-III mean score	Gestational age	272	NA	NA	Pure natural direct effect	-0.0936343	0.371592	-0.251982	0.801055	-0.821941	0.634672
Maternal	Fasting glucose	WIAT-III mean score	Gestational age	272	NA	NA	Total natural indirect effect	0.00187184	0.00597377	0.313343	0.75402	-0.00983653	0.0135802
Maternal	Fasting glucose	WIAT-III mean score	Gestational age	272	NA	NA	Total natural direct effect	-0.093595	0.369328	-0.253419	0.799944	-0.817465	0.630275
Maternal	Fasting glucose	WIAT-III mean score	Gestational age	272	NA	NA	Pure natural indirect effect	0.00183249	0.00588153	0.311566	0.75537	-0.0096951	0.0133601
Maternal	Fasting glucose	WIAT-III mean score	Gestational age	272	NA	NA	Total effect	-0.0917625	0.37056	-0.247632	0.804419	-0.818046	0.634521
Paternal	HOMA-IR	WASI-II Perceptual reasoning	Gestational age	309	NA	NA	Controlled direct effect	-0.239482	0.0741571	-3.22939	0.00124056	-0.384827	-0.0941367
Paternal	HOMA-IR	WASI-II Perceptual reasoning	Gestational age	309	NA	NA	Pure natural direct effect	-0.220236	0.0745967	-2.95235	0.00315363	-0.366442	-0.0740289
Paternal	HOMA-IR	WASI-II Perceptual reasoning	Gestational age	309	NA	NA	Total natural indirect effect	0.00625938	0.0103302	0.605929	0.544562	-0.0139875	0.0265062
Paternal	HOMA-IR	WASI-II Perceptual reasoning	Gestational age	309	NA	NA	Total natural direct effect	-0.216244	0.0750783	-2.88025	0.00397355	-0.363395	-0.0690938
Paternal	HOMA-IR	WASI-II Perceptual reasoning	Gestational age	309	NA	NA	Pure natural indirect effect	0.00226817	0.00477467	0.475042	0.634757	-0.00709001	0.0116263
Paternal	HOMA-IR	WASI-II Perceptual reasoning	Gestational age	309	NA	NA	Total effect	-0.213976	0.0750334	-2.85175	0.00434795	-0.361039	-0.0669136
Paternal	HOMA-IR	WIAT-III mean score	Gestational age	242	NA	NA	Controlled direct effect	-0.0856968	0.0834802	-1.02655	0.304631	-0.249315	0.0779214
Paternal	HOMA-IR	WIAT-III mean score	Gestational age	242	NA	NA	Pure natural direct effect	0.141856	0.434819	0.326243	0.744241	-0.710372	0.994085
Paternal	HOMA-IR	WIAT-III mean score	Gestational age	242	NA	NA	Total natural indirect effect	0.000258373	0.00204016	0.126643	0.899223	-0.00374027	0.00425702
Paternal	HOMA-IR	WIAT-III mean score	Gestational age	242	NA	NA	Total natural direct effect	0.140943	0.434434	0.32443	0.745613	-0.710531	0.992418
Paternal	HOMA-IR	WIAT-III mean score	Gestational age	242	NA	NA	Pure natural indirect effect	0.00117148	0.0082101	0.142687	0.886537	-0.01492	0.017263
Paternal	HOMA-IR	WIAT-III mean score	Gestational age	242	NA	NA	Total effect	0.142115	0.434383	0.327164	0.743543	-0.709261	0.993491
Paternal	Fasting glucose	WASI-II Perceptual reasoning	Gestational age	262	NA	NA	Controlled direct effect	0.0392501	0.0821939	0.47753	0.632985	-0.121847	0.200347
Paternal	Fasting glucose	WASI-II Perceptual reasoning	Gestational age	262	NA	NA	Pure natural direct effect	-0.00360472	0.091431	-0.0394255	0.968551	-0.182806	0.175597
Paternal	Fasting glucose	WASI-II Perceptual reasoning	Gestational age	262	NA	NA	Total natural indirect effect	-0.000215053	0.00591391	-0.036364	0.970992	-0.0118061	0.011376
Paternal	Fasting glucose	WASI-II Perceptual reasoning	Gestational age	262	NA	NA	Total natural direct effect	0.00733046	0.0892095	0.0821712	0.934511	-0.167517	0.182178
Paternal	Fasting glucose	WASI-II Perceptual reasoning	Gestational age	262	NA	NA	Pure natural indirect effect	-0.0111502	0.0128595	-0.867082	0.385897	-0.0363544	0.0140539
Paternal	Fasting glucose	WASI-II Perceptual reasoning	Gestational age	262	NA	NA	Total effect	-0.00381977	0.0900868	-0.042401	0.966179	-0.180387	0.172747
Paternal	Fasting glucose	WIAT-III mean score	Gestational age	210	NA	NA	Controlled direct effect	0.0159589	0.0848915	0.187991	0.850883	-0.150425	0.182343
Paternal	Fasting glucose	WIAT-III mean score	Gestational age	210	NA	NA	Pure natural direct effect	-0.161027	0.363495	-0.442997	0.657768	-0.873465	0.55141
Paternal	Fasting glucose	WIAT-III mean score	Gestational age	210	NA	NA	Total natural indirect effect	-0.0070977	0.0110831	-0.640409	0.521907	-0.0288201	0.0146247
Paternal	Fasting glucose	WIAT-III mean score	Gestational age	210	NA	NA	Total natural direct effect	-0.164191	0.367931	-0.446255	0.655413	-0.885322	0.55694
Paternal	Fasting glucose	WIAT-III mean score	Gestational age	210	NA	NA	Pure natural indirect effect	-0.00393405	0.00711487	-0.552934	0.580309	-0.0178789	0.0100108
Paternal	Fasting glucose	WIAT-III mean score	Gestational age	210	NA	NA	Total effect	-0.168125	0.366902	-0.458229	0.646788	-0.887239	0.550989
Child	HOMA-IR	WASI-II Perceptual reasoning	Childhood BMI (Yr3)	295	NA	NA	Controlled direct effect	-0.199567	0.0921039	-2.16676	0.0302531	-0.380087	-0.0190468
Child	HOMA-IR	WASI-II Perceptual reasoning	Childhood BMI (Yr3)	295	NA	NA	Pure natural direct effect	-0.207353	0.0907736	-2.28428	0.022355	-0.385266	-0.0294395
Child	HOMA-IR	WASI-II Perceptual reasoning	Childhood BMI (Yr3)	295	NA	NA	Total natural indirect effect	0.0081684	0.0160499	0.508937	0.610796	-0.0232889	0.0396257
Child	HOMA-IR	WASI-II Perceptual reasoning	Childhood BMI (Yr3)	295	NA	NA	Total natural direct effect	-0.204647	0.0911934	-2.2441	0.0248261	-0.383383	-0.0259111
Child	HOMA-IR	WASI-II Perceptual reasoning	Childhood BMI (Yr3)	295	NA	NA	Pure natural indirect effect	0.00546272	0.0110192	0.495746	0.620074	-0.0161345	0.0270599
Child	HOMA-IR	WASI-II Perceptual reasoning	Childhood BMI (Yr3)	295	NA	NA	Total effect	-0.199184	0.0918641	-2.16825	0.0301398	-0.379234	-0.0191339
Child	HOMA-IR	WIAT-III mean score	Childhood BMI (Yr3)	232	NA	NA	Controlled direct effect	-0.290264	0.100395	-2.8912	0.00383769	-0.487035	-0.0934923
Child	HOMA-IR	WIAT-III mean score	Childhood BMI (Yr3)	232	NA	NA	Pure natural direct effect	-0.212844	0.40157	-0.53003	0.596091	-0.999908	0.574219
Child	HOMA-IR	WIAT-III mean score	Childhood BMI (Yr3)	232	NA	NA	Total natural indirect effect	0.00292138	0.00866508	0.337144	0.736008	-0.0140619	0.0199046
Child	HOMA-IR	WIAT-III mean score	Childhood BMI (Yr3)	232	NA	NA	Total natural direct effect	-0.212145	0.404654	-0.524264	0.600095	-1.00525	0.580962
Child	HOMA-IR	WIAT-III mean score	Childhood BMI (Yr3)	232	NA	NA	Pure natural indirect effect	0.00222264	0.00676422	0.328588	0.742467	-0.011035	0.0154803
Child	HOMA-IR	WIAT-III mean score	Childhood BMI (Yr3)	232	NA	NA	Total effect	-0.209923	0.403353	-0.520444	0.602754	-1.00048	0.580635
Child	Fasting glucose	WASI-II Perceptual reasoning	Childhood BMI (Yr3)	252	NA	NA	Controlled direct effect	-0.128923	0.10984	-1.17374	0.240501	-0.344205	0.0863592
Child	Fasting glucose	WASI-II Perceptual reasoning	Childhood BMI (Yr3)	252	NA	NA	Pure natural direct effect	-0.144684	0.113896	-1.27031	0.203973	-0.367917	0.0785487
Child	Fasting glucose	WASI-II Perceptual reasoning	Childhood BMI (Yr3)	252	NA	NA	Total natural indirect effect	-0.0152113	0.0207634	-0.7326	0.463802	-0.0559068	0.0254842
Child	Fasting glucose	WASI-II Perceptual reasoning	Childhood BMI (Yr3)	252	NA	NA	Total natural direct effect	-0.1578	0.115508	-1.36614	0.171896	-0.384191	0.0685917
Child	Fasting glucose	WASI-II Perceptual reasoning	Childhood BMI (Yr3)	252	NA	NA	Pure natural indirect effect	-0.0020959	0.00754025	-0.277962	0.781041	-0.0168745	0.0126827
Child	Fasting glucose	WASI-II Perceptual reasoning	Childhood BMI (Yr3)	252	NA	NA	Total effect	-0.159896	0.114614	-1.39508	0.162992	-0.384535	0.0647435
Child	Fasting glucose	WIAT-III mean score	Childhood BMI (Yr3)	201	NA	NA	Controlled direct effect	-0.216625	0.118737	-1.82441	0.0680907	-0.449346	0.0160958
Child	Fasting glucose	WIAT-III mean score	Childhood BMI (Yr3)	201	NA	NA	Pure natural direct effect	-0.100082	0.363147	-0.275596	0.782858	-0.811837	0.611674
Child	Fasting glucose	WIAT-III mean score	Childhood BMI (Yr3)	201	NA	NA	Total natural indirect effect	-0.0107151	0.0151222	-0.708571	0.478591	-0.040354	0.0189238
Child	Fasting glucose	WIAT-III mean score	Childhood BMI (Yr3)	201	NA	NA	Total natural direct effect	-0.107829	0.358739	-0.300578	0.763736	-0.810945	0.595287
Child	Fasting glucose	WIAT-III mean score	Childhood BMI (Yr3)	201	NA	NA	Pure natural indirect effect	-0.00296775	0.0106844	-0.277764	0.781193	-0.0239088	0.0179733
Child	Fasting glucose	WIAT-III mean score	Childhood BMI (Yr3)	201	NA	NA	Total effect	-0.110797	0.361579	-0.306425	0.759281	-0.819479	0.597885
Maternal	HOMA-IR	WASI-II Perceptual reasoning	Childhood BMI (Yr3)	412	NA	NA	Controlled direct effect	-0.054243	0.0641334	-0.845783	0.397674	-0.179942	0.0714562
Maternal	HOMA-IR	WASI-II Perceptual reasoning	Childhood BMI (Yr3)	412	NA	NA	Pure natural direct effect	-0.0547243	0.0645484	-0.847803	0.396548	-0.181237	0.0717882
Maternal	HOMA-IR	WASI-II Perceptual reasoning	Childhood BMI (Yr3)	412	NA	NA	Total natural indirect effect	0.00205642	0.00658619	0.312232	0.754864	-0.0108523	0.0149651
Maternal	HOMA-IR	WASI-II Perceptual reasoning	Childhood BMI (Yr3)	412	NA	NA	Total natural direct effect	-0.0548431	0.0647252	-0.847323	0.396815	-0.181702	0.0720159
Maternal	HOMA-IR	WASI-II Perceptual reasoning	Childhood BMI (Yr3)	412	NA	NA	Pure natural indirect effect	0.00217522	0.0069461	0.313157	0.754161	-0.0114389	0.0157893
Maternal	HOMA-IR	WASI-II Perceptual reasoning	Childhood BMI (Yr3)	412	NA	NA	Total effect	-0.0526679	0.0649658	-0.810701	0.417537	-0.179999	0.0746628
Maternal	HOMA-IR	WIAT-III mean score	Childhood BMI (Yr3)	313	NA	NA	Controlled direct effect	-0.0807343	0.07535	-1.07146	0.283964	-0.228418	0.0669489
Maternal	HOMA-IR	WIAT-III mean score	Childhood BMI (Yr3)	313	NA	NA	Pure natural direct effect	0.478745	0.59463	0.805114	0.420754	-0.686708	1.6442
Maternal	HOMA-IR	WIAT-III mean score	Childhood BMI (Yr3)	313	NA	NA	Total natural indirect effect	-0.00177482	0.00752297	-0.235921	0.813494	-0.0165196	0.0129699
Maternal	HOMA-IR	WIAT-III mean score	Childhood BMI (Yr3)	313	NA	NA	Total natural direct effect	0.477168	0.593337	0.804209	0.421276	-0.685753	1.64009
Maternal	HOMA-IR	WIAT-III mean score	Childhood BMI (Yr3)	313	NA	NA	Pure natural indirect effect	-0.000197515	0.00141735	-0.139356	0.889169	-0.00297547	0.00258044
Maternal	HOMA-IR	WIAT-III mean score	Childhood BMI (Yr3)	313	NA	NA	Total effect	0.47697	0.593747	0.803322	0.421789	-0.686752	1.64069
Maternal	Fasting glucose	WASI-II Perceptual reasoning	Childhood BMI (Yr3)	347	NA	NA	Controlled direct effect	-0.0442086	0.0692221	-0.638649	0.523051	-0.179881	0.0914642
Maternal	Fasting glucose	WASI-II Perceptual reasoning	Childhood BMI (Yr3)	347	NA	NA	Pure natural direct effect	-0.0446564	0.0695739	-0.641856	0.520967	-0.181019	0.0917059
Maternal	Fasting glucose	WASI-II Perceptual reasoning	Childhood BMI (Yr3)	347	NA	NA	Total natural indirect effect	-0.00127808	0.00654359	-0.195318	0.845144	-0.0141033	0.0115471
Maternal	Fasting glucose	WASI-II Perceptual reasoning	Childhood BMI (Yr3)	347	NA	NA	Total natural direct effect	-0.0445949	0.0694836	-0.641805	0.521	-0.18078	0.0915904
Maternal	Fasting glucose	WASI-II Perceptual reasoning	Childhood BMI (Yr3)	347	NA	NA	Pure natural indirect effect	-0.00133951	0.00686984	-0.194985	0.845405	-0.0148042	0.0121251
Maternal	Fasting glucose	WASI-II Perceptual reasoning	Childhood BMI (Yr3)	347	NA	NA	Total effect	-0.0459345	0.0698492	-0.657624	0.51078	-0.182836	0.0909674
Maternal	Fasting glucose	WIAT-III mean score	Childhood BMI (Yr3)	266	NA	NA	Controlled direct effect	-0.0820543	0.0784791	-1.04556	0.295766	-0.235871	0.0717619
Maternal	Fasting glucose	WIAT-III mean score	Childhood BMI (Yr3)	266	NA	NA	Pure natural direct effect	-0.0511986	0.465716	-0.109935	0.912461	-0.963986	0.861589
Maternal	Fasting glucose	WIAT-III mean score	Childhood BMI (Yr3)	266	NA	NA	Total natural indirect effect	-0.00117969	0.00449621	-0.262375	0.793033	-0.0099921	0.00763272
Maternal	Fasting glucose	WIAT-III mean score	Childhood BMI (Yr3)	266	NA	NA	Total natural direct effect	-0.0513248	0.463895	-0.110639	0.911903	-0.960543	0.857893
Maternal	Fasting glucose	WIAT-III mean score	Childhood BMI (Yr3)	266	NA	NA	Pure natural indirect effect	-0.0010535	0.00420744	-0.250391	0.802285	-0.00929993	0.00719292
Maternal	Fasting glucose	WIAT-III mean score	Childhood BMI (Yr3)	266	NA	NA	Total effect	-0.0523783	0.465146	-0.112606	0.910343	-0.964048	0.859291
Paternal	HOMA-IR	WASI-II Perceptual reasoning	Childhood BMI (Yr3)	303	NA	NA	Controlled direct effect	-0.235077	0.074247	-3.16615	0.0015447	-0.380598	-0.0895558
Paternal	HOMA-IR	WASI-II Perceptual reasoning	Childhood BMI (Yr3)	303	NA	NA	Pure natural direct effect	-0.229279	0.0749716	-3.05821	0.00222666	-0.37622	-0.082337
Paternal	HOMA-IR	WASI-II Perceptual reasoning	Childhood BMI (Yr3)	303	NA	NA	Total natural indirect effect	-0.00766729	0.00883052	-0.868272	0.385245	-0.0249748	0.00964021
Paternal	HOMA-IR	WASI-II Perceptual reasoning	Childhood BMI (Yr3)	303	NA	NA	Total natural direct effect	-0.222613	0.0748911	-2.97249	0.00295392	-0.369397	-0.0758294
Paternal	HOMA-IR	WASI-II Perceptual reasoning	Childhood BMI (Yr3)	303	NA	NA	Pure natural indirect effect	-0.0143327	0.0156687	-0.914735	0.360331	-0.0450427	0.0163773
Paternal	HOMA-IR	WASI-II Perceptual reasoning	Childhood BMI (Yr3)	303	NA	NA	Total effect	-0.236946	0.0755527	-3.13617	0.0017117	-0.385026	-0.0888654
Paternal	HOMA-IR	WIAT-III mean score	Childhood BMI (Yr3)	239	NA	NA	Controlled direct effect	-0.0872229	0.0833418	-1.04657	0.295299	-0.25057	0.076124
Paternal	HOMA-IR	WIAT-III mean score	Childhood BMI (Yr3)	239	NA	NA	Pure natural direct effect	-0.922676	0.955274	-0.965875	0.334107	-2.79498	0.949627
Paternal	HOMA-IR	WIAT-III mean score	Childhood BMI (Yr3)	239	NA	NA	Total natural indirect effect	0.00056304	0.0033279	0.169188	0.865649	-0.00595953	0.00708561
Paternal	HOMA-IR	WIAT-III mean score	Childhood BMI (Yr3)	239	NA	NA	Total natural direct effect	-0.913508	0.955183	-0.95637	0.338885	-2.78563	0.958616
Paternal	HOMA-IR	WIAT-III mean score	Childhood BMI (Yr3)	239	NA	NA	Pure natural indirect effect	-0.00860496	0.0169714	-0.507028	0.612135	-0.0418683	0.0246583
Paternal	HOMA-IR	WIAT-III mean score	Childhood BMI (Yr3)	239	NA	NA	Total effect	-0.922113	0.954903	-0.965661	0.334214	-2.79369	0.949463
Paternal	Fasting glucose	WASI-II Perceptual reasoning	Childhood BMI (Yr3)	259	NA	NA	Controlled direct effect	0.0469101	0.0824484	0.568964	0.569381	-0.114686	0.208506
Paternal	Fasting glucose	WASI-II Perceptual reasoning	Childhood BMI (Yr3)	259	NA	NA	Pure natural direct effect	0.0314371	0.086646	0.362823	0.716737	-0.138386	0.20126
Paternal	Fasting glucose	WASI-II Perceptual reasoning	Childhood BMI (Yr3)	259	NA	NA	Total natural indirect effect	-0.00084735	0.0103887	-0.0815643	0.934993	-0.0212089	0.0195142
Paternal	Fasting glucose	WASI-II Perceptual reasoning	Childhood BMI (Yr3)	259	NA	NA	Total natural direct effect	0.0305425	0.0867679	0.352002	0.724837	-0.13952	0.200604
Paternal	Fasting glucose	WASI-II Perceptual reasoning	Childhood BMI (Yr3)	259	NA	NA	Pure natural indirect effect	4.73467e-05	0.000837172	0.0565554	0.954899	-0.00159348	0.00168817
Paternal	Fasting glucose	WASI-II Perceptual reasoning	Childhood BMI (Yr3)	259	NA	NA	Total effect	0.0305898	0.0866376	0.353078	0.72403	-0.139217	0.200396
Paternal	Fasting glucose	WIAT-III mean score	Childhood BMI (Yr3)	208	NA	NA	Controlled direct effect	-0.00227396	0.084952	-0.0267676	0.978645	-0.168777	0.164229
Paternal	Fasting glucose	WIAT-III mean score	Childhood BMI (Yr3)	208	NA	NA	Pure natural direct effect	0.13731	0.393335	0.349092	0.72702	-0.633613	0.908233
Paternal	Fasting glucose	WIAT-III mean score	Childhood BMI (Yr3)	208	NA	NA	Total natural indirect effect	0.00234018	0.00809816	0.288977	0.772599	-0.0135319	0.0182123
Paternal	Fasting glucose	WIAT-III mean score	Childhood BMI (Yr3)	208	NA	NA	Total natural direct effect	0.138642	0.396151	0.349972	0.72636	-0.637801	0.915084
Paternal	Fasting glucose	WIAT-III mean score	Childhood BMI (Yr3)	208	NA	NA	Pure natural indirect effect	0.00100852	0.00402162	0.250775	0.801988	-0.0068737	0.00889075
Paternal	Fasting glucose	WIAT-III mean score	Childhood BMI (Yr3)	208	NA	NA	Total effect	0.13965	0.39532	0.353258	0.723895	-0.635163	0.914464
Child	HOMA-IR	WASI-II Perceptual reasoning	Childhood BMI (Yr4)	285	NA	NA	Controlled direct effect	-0.187394	0.091163	-2.05559	0.0398216	-0.36607	-0.008718
Child	HOMA-IR	WASI-II Perceptual reasoning	Childhood BMI (Yr4)	285	NA	NA	Pure natural direct effect	-0.186697	0.0911757	-2.04766	0.0405933	-0.365398	-0.00799574
Child	HOMA-IR	WASI-II Perceptual reasoning	Childhood BMI (Yr4)	285	NA	NA	Total natural indirect effect	-0.000131136	0.00731852	-0.0179184	0.985704	-0.0144752	0.0142129
Child	HOMA-IR	WASI-II Perceptual reasoning	Childhood BMI (Yr4)	285	NA	NA	Total natural direct effect	-0.186627	0.0911676	-2.04708	0.0406503	-0.365312	-0.00794205
Child	HOMA-IR	WASI-II Perceptual reasoning	Childhood BMI (Yr4)	285	NA	NA	Pure natural indirect effect	-0.000200736	0.0112016	-0.0179203	0.985702	-0.0221554	0.0217539
Child	HOMA-IR	WASI-II Perceptual reasoning	Childhood BMI (Yr4)	285	NA	NA	Total effect	-0.186828	0.0915978	-2.03966	0.0413847	-0.366356	-0.00729955
Child	HOMA-IR	WIAT-III mean score	Childhood BMI (Yr4)	225	NA	NA	Controlled direct effect	-0.322832	0.102826	-3.13958	0.00169189	-0.524368	-0.121296
Child	HOMA-IR	WIAT-III mean score	Childhood BMI (Yr4)	225	NA	NA	Pure natural direct effect	-0.350681	0.291785	-1.20185	0.229422	-0.92257	0.221207
Child	HOMA-IR	WIAT-III mean score	Childhood BMI (Yr4)	225	NA	NA	Total natural indirect effect	0.00157957	0.00687937	0.22961	0.818395	-0.0119037	0.0150629
Child	HOMA-IR	WIAT-III mean score	Childhood BMI (Yr4)	225	NA	NA	Total natural direct effect	-0.355034	0.292814	-1.21249	0.225325	-0.92894	0.218871
Child	HOMA-IR	WIAT-III mean score	Childhood BMI (Yr4)	225	NA	NA	Pure natural indirect effect	0.00593217	0.0101945	0.5819	0.560634	-0.0140486	0.025913
Child	HOMA-IR	WIAT-III mean score	Childhood BMI (Yr4)	225	NA	NA	Total effect	-0.349102	0.29273	-1.19257	0.233037	-0.922843	0.224639
Child	Fasting glucose	WASI-II Perceptual reasoning	Childhood BMI (Yr4)	241	NA	NA	Controlled direct effect	-0.163108	0.110713	-1.47324	0.140686	-0.380102	0.0538867
Child	Fasting glucose	WASI-II Perceptual reasoning	Childhood BMI (Yr4)	241	NA	NA	Pure natural direct effect	-0.163103	0.110572	-1.47509	0.140189	-0.379819	0.0536137
Child	Fasting glucose	WASI-II Perceptual reasoning	Childhood BMI (Yr4)	241	NA	NA	Total natural indirect effect	-0.0107387	0.01298	-0.827323	0.408054	-0.036179	0.0147017
Child	Fasting glucose	WASI-II Perceptual reasoning	Childhood BMI (Yr4)	241	NA	NA	Total natural direct effect	-0.163079	0.110461	-1.47635	0.13985	-0.379577	0.0534201
Child	Fasting glucose	WASI-II Perceptual reasoning	Childhood BMI (Yr4)	241	NA	NA	Pure natural indirect effect	-0.0107628	0.0145533	-0.739545	0.459576	-0.0392866	0.0177611
Child	Fasting glucose	WASI-II Perceptual reasoning	Childhood BMI (Yr4)	241	NA	NA	Total effect	-0.173841	0.11051	-1.57308	0.115701	-0.390438	0.042755
Child	Fasting glucose	WIAT-III mean score	Childhood BMI (Yr4)	195	NA	NA	Controlled direct effect	-0.224033	0.120951	-1.85225	0.0639894	-0.461093	0.0130277
Child	Fasting glucose	WIAT-III mean score	Childhood BMI (Yr4)	195	NA	NA	Pure natural direct effect	-0.176987	0.584946	-0.30257	0.762218	-1.32346	0.969487
Child	Fasting glucose	WIAT-III mean score	Childhood BMI (Yr4)	195	NA	NA	Total natural indirect effect	-0.000122771	0.00998535	-0.0122951	0.99019	-0.0196937	0.0194482
Child	Fasting glucose	WIAT-III mean score	Childhood BMI (Yr4)	195	NA	NA	Total natural direct effect	-0.177181	0.586593	-0.30205	0.762614	-1.32688	0.972522
Child	Fasting glucose	WIAT-III mean score	Childhood BMI (Yr4)	195	NA	NA	Pure natural indirect effect	7.08242e-05	0.00576186	0.0122919	0.990193	-0.0112222	0.0113639
Child	Fasting glucose	WIAT-III mean score	Childhood BMI (Yr4)	195	NA	NA	Total effect	-0.17711	0.585945	-0.302264	0.762451	-1.32554	0.971321
Maternal	HOMA-IR	WASI-II Perceptual reasoning	Childhood BMI (Yr4)	402	NA	NA	Controlled direct effect	-0.0783518	0.0640488	-1.22331	0.221211	-0.203885	0.0471816
Maternal	HOMA-IR	WASI-II Perceptual reasoning	Childhood BMI (Yr4)	402	NA	NA	Pure natural direct effect	-0.0821381	0.0643023	-1.27737	0.201471	-0.208168	0.0438922
Maternal	HOMA-IR	WASI-II Perceptual reasoning	Childhood BMI (Yr4)	402	NA	NA	Total natural indirect effect	-0.00129815	0.00411072	-0.315795	0.752158	-0.00935501	0.00675872
Maternal	HOMA-IR	WASI-II Perceptual reasoning	Childhood BMI (Yr4)	402	NA	NA	Total natural direct effect	-0.0811988	0.0642201	-1.26438	0.206092	-0.207068	0.0446702
Maternal	HOMA-IR	WASI-II Perceptual reasoning	Childhood BMI (Yr4)	402	NA	NA	Pure natural indirect effect	-0.0022374	0.00682025	-0.328053	0.742872	-0.0156048	0.01113
Maternal	HOMA-IR	WASI-II Perceptual reasoning	Childhood BMI (Yr4)	402	NA	NA	Total effect	-0.0834362	0.0644231	-1.29513	0.195276	-0.209703	0.0428307
Maternal	HOMA-IR	WIAT-III mean score	Childhood BMI (Yr4)	307	NA	NA	Controlled direct effect	-0.0413889	0.077163	-0.536383	0.591694	-0.192626	0.109848
Maternal	HOMA-IR	WIAT-III mean score	Childhood BMI (Yr4)	307	NA	NA	Pure natural direct effect	-0.171586	0.406698	-0.4219	0.673098	-0.968699	0.625527
Maternal	HOMA-IR	WIAT-III mean score	Childhood BMI (Yr4)	307	NA	NA	Total natural indirect effect	-2.27893e-05	0.00561829	-0.00405627	0.996764	-0.0110344	0.0109889
Maternal	HOMA-IR	WIAT-III mean score	Childhood BMI (Yr4)	307	NA	NA	Total natural direct effect	-0.169606	0.40113	-0.422822	0.672425	-0.955806	0.616593
Maternal	HOMA-IR	WIAT-III mean score	Childhood BMI (Yr4)	307	NA	NA	Pure natural indirect effect	-0.00200243	0.00517527	-0.386922	0.698814	-0.0121458	0.00814091
Maternal	HOMA-IR	WIAT-III mean score	Childhood BMI (Yr4)	307	NA	NA	Total effect	-0.171609	0.403145	-0.425675	0.670344	-0.961757	0.61854
Maternal	Fasting glucose	WASI-II Perceptual reasoning	Childhood BMI (Yr4)	334	NA	NA	Controlled direct effect	-0.083041	0.0708695	-1.17174	0.2413	-0.221943	0.0558607
Maternal	Fasting glucose	WASI-II Perceptual reasoning	Childhood BMI (Yr4)	334	NA	NA	Pure natural direct effect	-0.0898927	0.0712838	-1.26105	0.207289	-0.229606	0.049821
Maternal	Fasting glucose	WASI-II Perceptual reasoning	Childhood BMI (Yr4)	334	NA	NA	Total natural indirect effect	0.000631968	0.00350297	0.180409	0.856831	-0.00623372	0.00749765
Maternal	Fasting glucose	WASI-II Perceptual reasoning	Childhood BMI (Yr4)	334	NA	NA	Total natural direct effect	-0.0910206	0.0713506	-1.27568	0.202068	-0.230865	0.048824
Maternal	Fasting glucose	WASI-II Perceptual reasoning	Childhood BMI (Yr4)	334	NA	NA	Pure natural indirect effect	0.00175991	0.00952992	0.184672	0.853486	-0.0169184	0.0204382
Maternal	Fasting glucose	WASI-II Perceptual reasoning	Childhood BMI (Yr4)	334	NA	NA	Total effect	-0.0892607	0.0715057	-1.2483	0.21192	-0.229409	0.0508879
Maternal	Fasting glucose	WIAT-III mean score	Childhood BMI (Yr4)	260	NA	NA	Controlled direct effect	-0.0896151	0.0805489	-1.11256	0.265899	-0.247488	0.0682578
Maternal	Fasting glucose	WIAT-III mean score	Childhood BMI (Yr4)	260	NA	NA	Pure natural direct effect	0.378683	0.578317	0.654801	0.512596	-0.754798	1.51216
Maternal	Fasting glucose	WIAT-III mean score	Childhood BMI (Yr4)	260	NA	NA	Total natural indirect effect	0.00333301	0.00629611	0.529375	0.596545	-0.00900715	0.0156732
Maternal	Fasting glucose	WIAT-III mean score	Childhood BMI (Yr4)	260	NA	NA	Total natural direct effect	0.385068	0.582722	0.66081	0.508734	-0.757045	1.52718
Maternal	Fasting glucose	WIAT-III mean score	Childhood BMI (Yr4)	260	NA	NA	Pure natural indirect effect	-0.00305236	0.00641763	-0.475621	0.634344	-0.0156307	0.00952596
Maternal	Fasting glucose	WIAT-III mean score	Childhood BMI (Yr4)	260	NA	NA	Total effect	0.382016	0.5802	0.658421	0.510268	-0.755156	1.51919
Paternal	HOMA-IR	WASI-II Perceptual reasoning	Childhood BMI (Yr4)	293	NA	NA	Controlled direct effect	-0.226974	0.0734132	-3.09173	0.00198996	-0.370861	-0.0830863
Paternal	HOMA-IR	WASI-II Perceptual reasoning	Childhood BMI (Yr4)	293	NA	NA	Pure natural direct effect	-0.233847	0.0747303	-3.12921	0.00175278	-0.380315	-0.0873779
Paternal	HOMA-IR	WASI-II Perceptual reasoning	Childhood BMI (Yr4)	293	NA	NA	Total natural indirect effect	-0.00820254	0.00900688	-0.910698	0.362455	-0.0258557	0.00945061
Paternal	HOMA-IR	WASI-II Perceptual reasoning	Childhood BMI (Yr4)	293	NA	NA	Total natural direct effect	-0.221581	0.0745433	-2.97251	0.00295378	-0.367683	-0.0754784
Paternal	HOMA-IR	WASI-II Perceptual reasoning	Childhood BMI (Yr4)	293	NA	NA	Pure natural indirect effect	-0.0204684	0.0164177	-1.24673	0.212496	-0.0526464	0.0117096
Paternal	HOMA-IR	WASI-II Perceptual reasoning	Childhood BMI (Yr4)	293	NA	NA	Total effect	-0.242049	0.074692	-3.24063	0.00119266	-0.388443	-0.0956555
Paternal	HOMA-IR	WIAT-III mean score	Childhood BMI (Yr4)	232	NA	NA	Controlled direct effect	-0.0881429	0.0854002	-1.03212	0.302018	-0.255524	0.0792385
Paternal	HOMA-IR	WIAT-III mean score	Childhood BMI (Yr4)	232	NA	NA	Pure natural direct effect	-0.13397	1.00101	-0.133835	0.893533	-2.09591	1.82797
Paternal	HOMA-IR	WIAT-III mean score	Childhood BMI (Yr4)	232	NA	NA	Total natural indirect effect	0.00453062	0.00796641	0.568716	0.569549	-0.0110833	0.0201445
Paternal	HOMA-IR	WIAT-III mean score	Childhood BMI (Yr4)	232	NA	NA	Total natural direct effect	-0.11453	1.00227	-0.114271	0.909023	-2.07894	1.84988
Paternal	HOMA-IR	WIAT-III mean score	Childhood BMI (Yr4)	232	NA	NA	Pure natural indirect effect	-0.0149095	0.0167956	-0.887704	0.3747	-0.0478282	0.0180092
Paternal	HOMA-IR	WIAT-III mean score	Childhood BMI (Yr4)	232	NA	NA	Total effect	-0.12944	1.00123	-0.129281	0.897136	-2.09182	1.83294
Paternal	Fasting glucose	WASI-II Perceptual reasoning	Childhood BMI (Yr4)	248	NA	NA	Controlled direct effect	0.0542733	0.0819775	0.66205	0.507939	-0.1064	0.214946
Paternal	Fasting glucose	WASI-II Perceptual reasoning	Childhood BMI (Yr4)	248	NA	NA	Pure natural direct effect	0.0518344	0.0839254	0.617625	0.536823	-0.112656	0.216325
Paternal	Fasting glucose	WASI-II Perceptual reasoning	Childhood BMI (Yr4)	248	NA	NA	Total natural indirect effect	-0.00472717	0.00811806	-0.582303	0.560363	-0.0206383	0.0111839
Paternal	Fasting glucose	WASI-II Perceptual reasoning	Childhood BMI (Yr4)	248	NA	NA	Total natural direct effect	0.0458574	0.084707	0.541365	0.588256	-0.120165	0.21188
Paternal	Fasting glucose	WASI-II Perceptual reasoning	Childhood BMI (Yr4)	248	NA	NA	Pure natural indirect effect	0.00124983	0.00546034	0.228892	0.818953	-0.00945225	0.0119519
Paternal	Fasting glucose	WASI-II Perceptual reasoning	Childhood BMI (Yr4)	248	NA	NA	Total effect	0.0471073	0.0839331	0.561248	0.574628	-0.117399	0.211613
Paternal	Fasting glucose	WIAT-III mean score	Childhood BMI (Yr4)	202	NA	NA	Controlled direct effect	-0.00716796	0.0860409	-0.0833087	0.933606	-0.175805	0.161469
Paternal	Fasting glucose	WIAT-III mean score	Childhood BMI (Yr4)	202	NA	NA	Pure natural direct effect	0.0014676	0.348613	0.00420984	0.996641	-0.6818	0.684736
Paternal	Fasting glucose	WIAT-III mean score	Childhood BMI (Yr4)	202	NA	NA	Total natural indirect effect	-0.00177395	0.00540433	-0.328245	0.742726	-0.0123662	0.00881834
Paternal	Fasting glucose	WIAT-III mean score	Childhood BMI (Yr4)	202	NA	NA	Total natural direct effect	-0.00126864	0.349452	-0.00363037	0.997103	-0.686183	0.683646
Paternal	Fasting glucose	WIAT-III mean score	Childhood BMI (Yr4)	202	NA	NA	Pure natural indirect effect	0.0009623	0.00408644	0.235486	0.813832	-0.00704698	0.00897158
Paternal	Fasting glucose	WIAT-III mean score	Childhood BMI (Yr4)	202	NA	NA	Total effect	-0.000306342	0.34912	-0.00087747	0.9993	-0.684569	0.683956
Child	HOMA-IR	WASI-II Perceptual reasoning	Childhood BMI (Yr5)	289	NA	NA	Controlled direct effect	-0.202757	0.0934264	-2.17023	0.0299892	-0.385869	-0.0196447
Child	HOMA-IR	WASI-II Perceptual reasoning	Childhood BMI (Yr5)	289	NA	NA	Pure natural direct effect	-0.203791	0.0948742	-2.14801	0.0317131	-0.389741	-0.0178406
Child	HOMA-IR	WASI-II Perceptual reasoning	Childhood BMI (Yr5)	289	NA	NA	Total natural indirect effect	-0.000744882	0.0113173	-0.0658178	0.947523	-0.0229265	0.0214367
Child	HOMA-IR	WASI-II Perceptual reasoning	Childhood BMI (Yr5)	289	NA	NA	Total natural direct effect	-0.20372	0.0947553	-2.14996	0.0315586	-0.389437	-0.0180028
Child	HOMA-IR	WASI-II Perceptual reasoning	Childhood BMI (Yr5)	289	NA	NA	Pure natural indirect effect	-0.000815605	0.0123898	-0.0658286	0.947514	-0.0250992	0.023468
Child	HOMA-IR	WASI-II Perceptual reasoning	Childhood BMI (Yr5)	289	NA	NA	Total effect	-0.204535	0.095545	-2.14072	0.0322963	-0.3918	-0.0172707
Child	HOMA-IR	WIAT-III mean score	Childhood BMI (Yr5)	228	NA	NA	Controlled direct effect	-0.250952	0.0958802	-2.61735	0.00886146	-0.438874	-0.0630307
Child	HOMA-IR	WIAT-III mean score	Childhood BMI (Yr5)	228	NA	NA	Pure natural direct effect	-0.0897008	0.362852	-0.24721	0.804745	-0.800878	0.621477
Child	HOMA-IR	WIAT-III mean score	Childhood BMI (Yr5)	228	NA	NA	Total natural indirect effect	0.00117896	0.00446827	0.263851	0.791895	-0.00757869	0.00993661
Child	HOMA-IR	WIAT-III mean score	Childhood BMI (Yr5)	228	NA	NA	Total natural direct effect	-0.0924211	0.360086	-0.256664	0.797438	-0.798177	0.613335
Child	HOMA-IR	WIAT-III mean score	Childhood BMI (Yr5)	228	NA	NA	Pure natural indirect effect	0.00389928	0.00962617	0.40507	0.685426	-0.0149677	0.0227662
Child	HOMA-IR	WIAT-III mean score	Childhood BMI (Yr5)	228	NA	NA	Total effect	-0.0885219	0.36168	-0.244752	0.806648	-0.797401	0.620357
Child	Fasting glucose	WASI-II Perceptual reasoning	Childhood BMI (Yr5)	245	NA	NA	Controlled direct effect	-0.109629	0.11445	-0.957876	0.338125	-0.333948	0.114689
Child	Fasting glucose	WASI-II Perceptual reasoning	Childhood BMI (Yr5)	245	NA	NA	Pure natural direct effect	-0.108032	0.115118	-0.938448	0.348014	-0.333658	0.117594
Child	Fasting glucose	WASI-II Perceptual reasoning	Childhood BMI (Yr5)	245	NA	NA	Total natural indirect effect	-0.0135565	0.0153976	-0.880429	0.378627	-0.0437351	0.0166222
Child	Fasting glucose	WASI-II Perceptual reasoning	Childhood BMI (Yr5)	245	NA	NA	Total natural direct effect	-0.109244	0.114488	-0.954196	0.339985	-0.333637	0.115149
Child	Fasting glucose	WASI-II Perceptual reasoning	Childhood BMI (Yr5)	245	NA	NA	Pure natural indirect effect	-0.0123443	0.0157556	-0.783485	0.433343	-0.0432248	0.0185362
Child	Fasting glucose	WASI-II Perceptual reasoning	Childhood BMI (Yr5)	245	NA	NA	Total effect	-0.121588	0.115224	-1.05524	0.291318	-0.347423	0.104246
Child	Fasting glucose	WIAT-III mean score	Childhood BMI (Yr5)	197	NA	NA	Controlled direct effect	-0.183863	0.119842	-1.53421	0.124979	-0.418749	0.0510238
Child	Fasting glucose	WIAT-III mean score	Childhood BMI (Yr5)	197	NA	NA	Pure natural direct effect	-0.458125	0.590025	-0.77645	0.437483	-1.61455	0.698303
Child	Fasting glucose	WIAT-III mean score	Childhood BMI (Yr5)	197	NA	NA	Total natural indirect effect	-0.00861692	0.016639	-0.517876	0.604545	-0.0412287	0.0239949
Child	Fasting glucose	WIAT-III mean score	Childhood BMI (Yr5)	197	NA	NA	Total natural direct effect	-0.464965	0.596282	-0.779774	0.435524	-1.63366	0.703726
Child	Fasting glucose	WIAT-III mean score	Childhood BMI (Yr5)	197	NA	NA	Pure natural indirect effect	-0.00177718	0.0072418	-0.245405	0.806143	-0.0159708	0.0124165
Child	Fasting glucose	WIAT-III mean score	Childhood BMI (Yr5)	197	NA	NA	Total effect	-0.466742	0.593699	-0.786159	0.431775	-1.63037	0.696888
Maternal	HOMA-IR	WASI-II Perceptual reasoning	Childhood BMI (Yr5)	409	NA	NA	Controlled direct effect	-0.0480906	0.0646868	-0.743437	0.457217	-0.174874	0.0786933
Maternal	HOMA-IR	WASI-II Perceptual reasoning	Childhood BMI (Yr5)	409	NA	NA	Pure natural direct effect	-0.049891	0.064835	-0.769507	0.441592	-0.176965	0.0771832
Maternal	HOMA-IR	WASI-II Perceptual reasoning	Childhood BMI (Yr5)	409	NA	NA	Total natural indirect effect	-0.00325732	0.00637267	-0.511139	0.609254	-0.0157475	0.00923288
Maternal	HOMA-IR	WASI-II Perceptual reasoning	Childhood BMI (Yr5)	409	NA	NA	Total natural direct effect	-0.0490109	0.0647302	-0.757156	0.448956	-0.17588	0.077858
Maternal	HOMA-IR	WASI-II Perceptual reasoning	Childhood BMI (Yr5)	409	NA	NA	Pure natural indirect effect	-0.00413742	0.00789576	-0.524006	0.600275	-0.0196128	0.011338
Maternal	HOMA-IR	WASI-II Perceptual reasoning	Childhood BMI (Yr5)	409	NA	NA	Total effect	-0.0531483	0.0650764	-0.816706	0.414096	-0.180696	0.0743991
Maternal	HOMA-IR	WIAT-III mean score	Childhood BMI (Yr5)	308	NA	NA	Controlled direct effect	-0.0559464	0.0741695	-0.754305	0.450666	-0.201316	0.0894231
Maternal	HOMA-IR	WIAT-III mean score	Childhood BMI (Yr5)	308	NA	NA	Pure natural direct effect	-0.020163	0.162016	-0.124451	0.900958	-0.337709	0.297383
Maternal	HOMA-IR	WIAT-III mean score	Childhood BMI (Yr5)	308	NA	NA	Total natural indirect effect	-0.00166164	0.00641119	-0.259177	0.795498	-0.0142273	0.0109041
Maternal	HOMA-IR	WIAT-III mean score	Childhood BMI (Yr5)	308	NA	NA	Total natural direct effect	-0.0223247	0.157613	-0.141643	0.887362	-0.33124	0.28659
Maternal	HOMA-IR	WIAT-III mean score	Childhood BMI (Yr5)	308	NA	NA	Pure natural indirect effect	0.000499997	0.00520304	0.0960971	0.923443	-0.00969777	0.0106978
Maternal	HOMA-IR	WIAT-III mean score	Childhood BMI (Yr5)	308	NA	NA	Total effect	-0.0218247	0.159143	-0.137139	0.890921	-0.333739	0.29009
Maternal	Fasting glucose	WASI-II Perceptual reasoning	Childhood BMI (Yr5)	341	NA	NA	Controlled direct effect	-0.043479	0.0697508	-0.623348	0.533056	-0.180188	0.09323
Maternal	Fasting glucose	WASI-II Perceptual reasoning	Childhood BMI (Yr5)	341	NA	NA	Pure natural direct effect	-0.0486304	0.0700599	-0.694126	0.487603	-0.185945	0.0886845
Maternal	Fasting glucose	WASI-II Perceptual reasoning	Childhood BMI (Yr5)	341	NA	NA	Total natural indirect effect	0.00018596	0.00518651	0.0358545	0.971398	-0.00997942	0.0103513
Maternal	Fasting glucose	WASI-II Perceptual reasoning	Childhood BMI (Yr5)	341	NA	NA	Total natural direct effect	-0.0488168	0.0700963	-0.696425	0.486163	-0.186203	0.0885694
Maternal	Fasting glucose	WASI-II Perceptual reasoning	Childhood BMI (Yr5)	341	NA	NA	Pure natural indirect effect	0.000372378	0.0103827	0.0358653	0.97139	-0.0199773	0.0207221
Maternal	Fasting glucose	WASI-II Perceptual reasoning	Childhood BMI (Yr5)	341	NA	NA	Total effect	-0.0484444	0.0704151	-0.687983	0.491463	-0.186455	0.0895666
Maternal	Fasting glucose	WIAT-III mean score	Childhood BMI (Yr5)	260	NA	NA	Controlled direct effect	-0.114646	0.0787428	-1.45596	0.145404	-0.268979	0.0396868
Maternal	Fasting glucose	WIAT-III mean score	Childhood BMI (Yr5)	260	NA	NA	Pure natural direct effect	-0.108628	0.102958	-1.05507	0.291392	-0.310423	0.0931659
Maternal	Fasting glucose	WIAT-III mean score	Childhood BMI (Yr5)	260	NA	NA	Total natural indirect effect	0.000805657	0.00316802	0.254309	0.799257	-0.00540355	0.00701486
Maternal	Fasting glucose	WIAT-III mean score	Childhood BMI (Yr5)	260	NA	NA	Total natural direct effect	-0.108386	0.104153	-1.04064	0.298041	-0.312521	0.0957496
Maternal	Fasting glucose	WIAT-III mean score	Childhood BMI (Yr5)	260	NA	NA	Pure natural indirect effect	0.000563062	0.00269551	0.208889	0.834535	-0.00472003	0.00584615
Maternal	Fasting glucose	WIAT-III mean score	Childhood BMI (Yr5)	260	NA	NA	Total effect	-0.107823	0.103568	-1.04108	0.29784	-0.310813	0.0951676
Paternal	HOMA-IR	WASI-II Perceptual reasoning	Childhood BMI (Yr5)	297	NA	NA	Controlled direct effect	-0.207414	0.0763147	-2.71788	0.00657014	-0.356988	-0.0578402
Paternal	HOMA-IR	WASI-II Perceptual reasoning	Childhood BMI (Yr5)	297	NA	NA	Pure natural direct effect	-0.21781	0.0783491	-2.77999	0.00543598	-0.371372	-0.0642487
Paternal	HOMA-IR	WASI-II Perceptual reasoning	Childhood BMI (Yr5)	297	NA	NA	Total natural indirect effect	-0.0141858	0.011732	-1.20916	0.226602	-0.0371801	0.00880842
Paternal	HOMA-IR	WASI-II Perceptual reasoning	Childhood BMI (Yr5)	297	NA	NA	Total natural direct effect	-0.21006	0.0767947	-2.73535	0.00623146	-0.360575	-0.0595453
Paternal	HOMA-IR	WASI-II Perceptual reasoning	Childhood BMI (Yr5)	297	NA	NA	Pure natural indirect effect	-0.0219358	0.0178439	-1.22932	0.218954	-0.0569092	0.0130376
Paternal	HOMA-IR	WASI-II Perceptual reasoning	Childhood BMI (Yr5)	297	NA	NA	Total effect	-0.231996	0.0782125	-2.96623	0.00301477	-0.38529	-0.0787024
Paternal	HOMA-IR	WIAT-III mean score	Childhood BMI (Yr5)	235	NA	NA	Controlled direct effect	-0.0940339	0.0810014	-1.16089	0.245686	-0.252794	0.064726
Paternal	HOMA-IR	WIAT-III mean score	Childhood BMI (Yr5)	235	NA	NA	Pure natural direct effect	0.510079	0.882197	0.578191	0.563135	-1.219	2.23915
Paternal	HOMA-IR	WIAT-III mean score	Childhood BMI (Yr5)	235	NA	NA	Total natural indirect effect	0.00482268	0.0104092	0.463308	0.643144	-0.015579	0.0252244
Paternal	HOMA-IR	WIAT-III mean score	Childhood BMI (Yr5)	235	NA	NA	Total natural direct effect	0.538211	0.887331	0.606551	0.544149	-1.20092	2.27735
Paternal	HOMA-IR	WIAT-III mean score	Childhood BMI (Yr5)	235	NA	NA	Pure natural indirect effect	-0.0233102	0.0187279	-1.24468	0.21325	-0.0600163	0.0133958
Paternal	HOMA-IR	WIAT-III mean score	Childhood BMI (Yr5)	235	NA	NA	Total effect	0.514901	0.883611	0.582724	0.560079	-1.21694	2.24675
Paternal	Fasting glucose	WASI-II Perceptual reasoning	Childhood BMI (Yr5)	252	NA	NA	Controlled direct effect	0.0635666	0.0842587	0.754422	0.450596	-0.101577	0.228711
Paternal	Fasting glucose	WASI-II Perceptual reasoning	Childhood BMI (Yr5)	252	NA	NA	Pure natural direct effect	0.071774	0.0847255	0.847137	0.396919	-0.0942848	0.237833
Paternal	Fasting glucose	WASI-II Perceptual reasoning	Childhood BMI (Yr5)	252	NA	NA	Total natural indirect effect	-0.0042047	0.00876593	-0.479664	0.631466	-0.0213856	0.0129762
Paternal	Fasting glucose	WASI-II Perceptual reasoning	Childhood BMI (Yr5)	252	NA	NA	Total natural direct effect	0.0696917	0.0844531	0.825213	0.409251	-0.0958332	0.235217
Paternal	Fasting glucose	WASI-II Perceptual reasoning	Childhood BMI (Yr5)	252	NA	NA	Pure natural indirect effect	-0.0021224	0.00567791	-0.373799	0.708554	-0.0132509	0.00900611
Paternal	Fasting glucose	WASI-II Perceptual reasoning	Childhood BMI (Yr5)	252	NA	NA	Total effect	0.0675693	0.084799	0.796817	0.425557	-0.0986337	0.233772
Paternal	Fasting glucose	WIAT-III mean score	Childhood BMI (Yr5)	204	NA	NA	Controlled direct effect	0.0364042	0.0831655	0.437731	0.661581	-0.126597	0.199406
Paternal	Fasting glucose	WIAT-III mean score	Childhood BMI (Yr5)	204	NA	NA	Pure natural direct effect	-0.039247	0.35983	-0.109071	0.913146	-0.744502	0.666008
Paternal	Fasting glucose	WIAT-III mean score	Childhood BMI (Yr5)	204	NA	NA	Total natural indirect effect	-0.00098394	0.0062375	-0.157746	0.874657	-0.0132092	0.0112413
Paternal	Fasting glucose	WIAT-III mean score	Childhood BMI (Yr5)	204	NA	NA	Total natural direct effect	-0.0396071	0.361332	-0.109614	0.912715	-0.747804	0.66859
Paternal	Fasting glucose	WIAT-III mean score	Childhood BMI (Yr5)	204	NA	NA	Pure natural indirect effect	-0.000623864	0.00403631	-0.154563	0.877166	-0.00853488	0.00728715
Paternal	Fasting glucose	WIAT-III mean score	Childhood BMI (Yr5)	204	NA	NA	Total effect	-0.0402309	0.360934	-0.111463	0.911249	-0.747649	0.667187
Child	HOMA-IR	WASI-II Perceptual reasoning	Childhood BMI (Yr6)	283	NA	NA	Controlled direct effect	-0.226684	0.0918389	-2.46828	0.0135763	-0.406685	-0.0466834
Child	HOMA-IR	WASI-II Perceptual reasoning	Childhood BMI (Yr6)	283	NA	NA	Pure natural direct effect	-0.225282	0.0930017	-2.42235	0.0154207	-0.407562	-0.0430023
Child	HOMA-IR	WASI-II Perceptual reasoning	Childhood BMI (Yr6)	283	NA	NA	Total natural indirect effect	-4.56179e-05	0.00890194	-0.00512449	0.995911	-0.0174931	0.0174019
Child	HOMA-IR	WASI-II Perceptual reasoning	Childhood BMI (Yr6)	283	NA	NA	Total natural direct effect	-0.225291	0.0929945	-2.42263	0.0154087	-0.407557	-0.0430251
Child	HOMA-IR	WASI-II Perceptual reasoning	Childhood BMI (Yr6)	283	NA	NA	Pure natural indirect effect	-3.70246e-05	0.00722504	-0.00512449	0.995911	-0.0141978	0.0141238
Child	HOMA-IR	WASI-II Perceptual reasoning	Childhood BMI (Yr6)	283	NA	NA	Total effect	-0.225328	0.0933471	-2.41387	0.015784	-0.408285	-0.042371
Child	HOMA-IR	WIAT-III mean score	Childhood BMI (Yr6)	223	NA	NA	Controlled direct effect	-0.292613	0.0979179	-2.98835	0.00280485	-0.484529	-0.100698
Child	HOMA-IR	WIAT-III mean score	Childhood BMI (Yr6)	223	NA	NA	Pure natural direct effect	-0.205685	0.30976	-0.664015	0.506681	-0.812803	0.401433
Child	HOMA-IR	WIAT-III mean score	Childhood BMI (Yr6)	223	NA	NA	Total natural indirect effect	0.0017581	0.00915219	0.192096	0.847667	-0.0161799	0.0196961
Child	HOMA-IR	WIAT-III mean score	Childhood BMI (Yr6)	223	NA	NA	Total natural direct effect	-0.211084	0.306052	-0.689698	0.490384	-0.810934	0.388767
Child	HOMA-IR	WIAT-III mean score	Childhood BMI (Yr6)	223	NA	NA	Pure natural indirect effect	0.0071566	0.010275	0.696506	0.486112	-0.012982	0.0272952
Child	HOMA-IR	WIAT-III mean score	Childhood BMI (Yr6)	223	NA	NA	Total effect	-0.203927	0.307089	-0.664065	0.506649	-0.80581	0.397956
Child	Fasting glucose	WASI-II Perceptual reasoning	Childhood BMI (Yr6)	241	NA	NA	Controlled direct effect	-0.114929	0.112917	-1.01782	0.308763	-0.336242	0.106384
Child	Fasting glucose	WASI-II Perceptual reasoning	Childhood BMI (Yr6)	241	NA	NA	Pure natural direct effect	-0.109444	0.113877	-0.961074	0.336515	-0.332639	0.113751
Child	Fasting glucose	WASI-II Perceptual reasoning	Childhood BMI (Yr6)	241	NA	NA	Total natural indirect effect	-0.00364422	0.0105181	-0.346471	0.728989	-0.0242593	0.0169709
Child	Fasting glucose	WASI-II Perceptual reasoning	Childhood BMI (Yr6)	241	NA	NA	Total natural direct effect	-0.112396	0.113641	-0.98904	0.322644	-0.335128	0.110337
Child	Fasting glucose	WASI-II Perceptual reasoning	Childhood BMI (Yr6)	241	NA	NA	Pure natural indirect effect	-0.000692901	0.00402062	-0.172337	0.863173	-0.00857316	0.00718736
Child	Fasting glucose	WASI-II Perceptual reasoning	Childhood BMI (Yr6)	241	NA	NA	Total effect	-0.113089	0.113833	-0.993458	0.320487	-0.336198	0.110021
Child	Fasting glucose	WIAT-III mean score	Childhood BMI (Yr6)	194	NA	NA	Controlled direct effect	-0.235618	0.123849	-1.90246	0.0571115	-0.478358	0.00712228
Child	Fasting glucose	WIAT-III mean score	Childhood BMI (Yr6)	194	NA	NA	Pure natural direct effect	-0.668512	0.751067	-0.890083	0.373421	-2.14058	0.803552
Child	Fasting glucose	WIAT-III mean score	Childhood BMI (Yr6)	194	NA	NA	Total natural indirect effect	0.00516492	0.0147277	0.350694	0.725818	-0.0237009	0.0340307
Child	Fasting glucose	WIAT-III mean score	Childhood BMI (Yr6)	194	NA	NA	Total natural direct effect	-0.662703	0.748987	-0.884798	0.376265	-2.13069	0.805285
Child	Fasting glucose	WIAT-III mean score	Childhood BMI (Yr6)	194	NA	NA	Pure natural indirect effect	-0.000644289	0.00460256	-0.139985	0.888672	-0.00966514	0.00837656
Child	Fasting glucose	WIAT-III mean score	Childhood BMI (Yr6)	194	NA	NA	Total effect	-0.663347	0.75038	-0.884015	0.376688	-2.13406	0.80737
Maternal	HOMA-IR	WASI-II Perceptual reasoning	Childhood BMI (Yr6)	402	NA	NA	Controlled direct effect	-0.0434154	0.0666878	-0.651024	0.515031	-0.174121	0.0872903
Maternal	HOMA-IR	WASI-II Perceptual reasoning	Childhood BMI (Yr6)	402	NA	NA	Pure natural direct effect	-0.0448813	0.0666055	-0.673839	0.500414	-0.175426	0.085663
Maternal	HOMA-IR	WASI-II Perceptual reasoning	Childhood BMI (Yr6)	402	NA	NA	Total natural indirect effect	-0.00188715	0.00459185	-0.410978	0.681088	-0.010887	0.00711271
Maternal	HOMA-IR	WASI-II Perceptual reasoning	Childhood BMI (Yr6)	402	NA	NA	Total natural direct effect	-0.0441146	0.0666349	-0.662034	0.50795	-0.174717	0.0864875
Maternal	HOMA-IR	WASI-II Perceptual reasoning	Childhood BMI (Yr6)	402	NA	NA	Pure natural indirect effect	-0.00265393	0.00611542	-0.433973	0.664308	-0.0146399	0.00933208
Maternal	HOMA-IR	WASI-II Perceptual reasoning	Childhood BMI (Yr6)	402	NA	NA	Total effect	-0.0467685	0.0667575	-0.700572	0.48357	-0.177611	0.0840739
Maternal	HOMA-IR	WIAT-III mean score	Childhood BMI (Yr6)	304	NA	NA	Controlled direct effect	-0.0855067	0.0763785	-1.11951	0.262922	-0.235206	0.0641925
Maternal	HOMA-IR	WIAT-III mean score	Childhood BMI (Yr6)	304	NA	NA	Pure natural direct effect	-0.161527	0.260384	-0.620343	0.535032	-0.67187	0.348815
Maternal	HOMA-IR	WIAT-III mean score	Childhood BMI (Yr6)	304	NA	NA	Total natural indirect effect	0.000295615	0.00325675	0.09077	0.927675	-0.0060875	0.00667873
Maternal	HOMA-IR	WIAT-III mean score	Childhood BMI (Yr6)	304	NA	NA	Total natural direct effect	-0.160371	0.257384	-0.623081	0.533231	-0.664834	0.344092
Maternal	HOMA-IR	WIAT-III mean score	Childhood BMI (Yr6)	304	NA	NA	Pure natural indirect effect	-0.000860518	0.00305653	-0.281535	0.7783	-0.0068512	0.00513017
Maternal	HOMA-IR	WIAT-III mean score	Childhood BMI (Yr6)	304	NA	NA	Total effect	-0.161232	0.258399	-0.623965	0.532651	-0.667683	0.34522
Maternal	Fasting glucose	WASI-II Perceptual reasoning	Childhood BMI (Yr6)	337	NA	NA	Controlled direct effect	-0.0348546	0.0705754	-0.493864	0.621402	-0.17318	0.103471
Maternal	Fasting glucose	WASI-II Perceptual reasoning	Childhood BMI (Yr6)	337	NA	NA	Pure natural direct effect	-0.0369887	0.0704863	-0.524765	0.599747	-0.175139	0.101162
Maternal	Fasting glucose	WASI-II Perceptual reasoning	Childhood BMI (Yr6)	337	NA	NA	Total natural indirect effect	0.00134409	0.00421229	0.319088	0.74966	-0.00691184	0.00960003
Maternal	Fasting glucose	WASI-II Perceptual reasoning	Childhood BMI (Yr6)	337	NA	NA	Total natural direct effect	-0.0378058	0.0705237	-0.536072	0.591909	-0.17603	0.100418
Maternal	Fasting glucose	WASI-II Perceptual reasoning	Childhood BMI (Yr6)	337	NA	NA	Pure natural indirect effect	0.00216117	0.00644538	0.335304	0.737395	-0.0104716	0.0147939
Maternal	Fasting glucose	WASI-II Perceptual reasoning	Childhood BMI (Yr6)	337	NA	NA	Total effect	-0.0356446	0.0706464	-0.50455	0.613875	-0.174109	0.10282
Maternal	Fasting glucose	WIAT-III mean score	Childhood BMI (Yr6)	258	NA	NA	Controlled direct effect	-0.0855747	0.0793719	-1.07815	0.280967	-0.241141	0.0699913
Maternal	Fasting glucose	WIAT-III mean score	Childhood BMI (Yr6)	258	NA	NA	Pure natural direct effect	-0.0886854	0.134975	-0.657052	0.511148	-0.353231	0.17586
Maternal	Fasting glucose	WIAT-III mean score	Childhood BMI (Yr6)	258	NA	NA	Total natural indirect effect	0.000847617	0.00428218	0.197941	0.843092	-0.0075453	0.00924053
Maternal	Fasting glucose	WIAT-III mean score	Childhood BMI (Yr6)	258	NA	NA	Total natural direct effect	-0.0888188	0.138762	-0.640079	0.522121	-0.360788	0.18315
Maternal	Fasting glucose	WIAT-III mean score	Childhood BMI (Yr6)	258	NA	NA	Pure natural indirect effect	0.000981045	0.00418476	0.234433	0.814649	-0.00722094	0.00918303
Maternal	Fasting glucose	WIAT-III mean score	Childhood BMI (Yr6)	258	NA	NA	Total effect	-0.0878378	0.13694	-0.641431	0.521243	-0.356236	0.18056
Paternal	HOMA-IR	WASI-II Perceptual reasoning	Childhood BMI (Yr6)	291	NA	NA	Controlled direct effect	-0.247621	0.0775307	-3.19384	0.00140395	-0.399578	-0.0956632
Paternal	HOMA-IR	WASI-II Perceptual reasoning	Childhood BMI (Yr6)	291	NA	NA	Pure natural direct effect	-0.259297	0.079755	-3.25117	0.0011493	-0.415614	-0.10298
Paternal	HOMA-IR	WASI-II Perceptual reasoning	Childhood BMI (Yr6)	291	NA	NA	Total natural indirect effect	-0.00310133	0.00659768	-0.470065	0.638309	-0.0160325	0.00982987
Paternal	HOMA-IR	WASI-II Perceptual reasoning	Childhood BMI (Yr6)	291	NA	NA	Total natural direct effect	-0.252126	0.0786253	-3.20668	0.00134275	-0.406229	-0.0980237
Paternal	HOMA-IR	WASI-II Perceptual reasoning	Childhood BMI (Yr6)	291	NA	NA	Pure natural indirect effect	-0.0102721	0.0111541	-0.92093	0.357087	-0.0321337	0.0115894
Paternal	HOMA-IR	WASI-II Perceptual reasoning	Childhood BMI (Yr6)	291	NA	NA	Total effect	-0.262399	0.0793563	-3.30659	0.000944392	-0.417934	-0.106863
Paternal	HOMA-IR	WIAT-III mean score	Childhood BMI (Yr6)	230	NA	NA	Controlled direct effect	-0.129823	0.0841539	-1.54268	0.122908	-0.294762	0.0351158
Paternal	HOMA-IR	WIAT-III mean score	Childhood BMI (Yr6)	230	NA	NA	Pure natural direct effect	0.366222	1.09638	0.334027	0.738359	-1.78265	2.5151
Paternal	HOMA-IR	WIAT-III mean score	Childhood BMI (Yr6)	230	NA	NA	Total natural indirect effect	0.00705587	0.00972214	0.725753	0.46799	-0.0119992	0.0261109
Paternal	HOMA-IR	WIAT-III mean score	Childhood BMI (Yr6)	230	NA	NA	Total natural direct effect	0.387079	1.09879	0.352278	0.72463	-1.76651	2.54067
Paternal	HOMA-IR	WIAT-III mean score	Childhood BMI (Yr6)	230	NA	NA	Pure natural indirect effect	-0.0138007	0.0159485	-0.86533	0.386858	-0.0450593	0.0174578
Paternal	HOMA-IR	WIAT-III mean score	Childhood BMI (Yr6)	230	NA	NA	Total effect	0.373278	1.09725	0.340194	0.73371	-1.77729	2.52385
Paternal	Fasting glucose	WASI-II Perceptual reasoning	Childhood BMI (Yr6)	248	NA	NA	Controlled direct effect	0.0599485	0.0856869	0.699623	0.484163	-0.107995	0.227892
Paternal	Fasting glucose	WASI-II Perceptual reasoning	Childhood BMI (Yr6)	248	NA	NA	Pure natural direct effect	0.0645527	0.0862642	0.748313	0.454271	-0.104522	0.233627
Paternal	Fasting glucose	WASI-II Perceptual reasoning	Childhood BMI (Yr6)	248	NA	NA	Total natural indirect effect	-0.00328645	0.00664953	-0.494237	0.621139	-0.0163193	0.00974639
Paternal	Fasting glucose	WASI-II Perceptual reasoning	Childhood BMI (Yr6)	248	NA	NA	Total natural direct effect	0.0618732	0.0858025	0.721113	0.47084	-0.106297	0.230043
Paternal	Fasting glucose	WASI-II Perceptual reasoning	Childhood BMI (Yr6)	248	NA	NA	Pure natural indirect effect	-0.000607037	0.00722133	-0.0840617	0.933007	-0.0147606	0.0135465
Paternal	Fasting glucose	WASI-II Perceptual reasoning	Childhood BMI (Yr6)	248	NA	NA	Total effect	0.0612662	0.0859214	0.713049	0.475815	-0.107137	0.229669
Paternal	Fasting glucose	WIAT-III mean score	Childhood BMI (Yr6)	201	NA	NA	Controlled direct effect	0.00658272	0.0865396	0.076066	0.939367	-0.163032	0.176197
Paternal	Fasting glucose	WIAT-III mean score	Childhood BMI (Yr6)	201	NA	NA	Pure natural direct effect	-0.0606431	0.506174	-0.119807	0.904636	-1.05273	0.93144
Paternal	Fasting glucose	WIAT-III mean score	Childhood BMI (Yr6)	201	NA	NA	Total natural indirect effect	-0.0010238	0.00546626	-0.187294	0.85143	-0.0117375	0.00968987
Paternal	Fasting glucose	WIAT-III mean score	Childhood BMI (Yr6)	201	NA	NA	Total natural direct effect	-0.0615812	0.512766	-0.120096	0.904407	-1.06658	0.943422
Paternal	Fasting glucose	WIAT-III mean score	Childhood BMI (Yr6)	201	NA	NA	Pure natural indirect effect	-8.57216e-05	0.0053679	-0.0159693	0.987259	-0.0106066	0.0104352
Paternal	Fasting glucose	WIAT-III mean score	Childhood BMI (Yr6)	201	NA	NA	Total effect	-0.0616669	0.50937	-0.121065	0.903639	-1.06001	0.936679
Child	HOMA-IR	WASI-II Perceptual reasoning	Duration of any breastfeeding (ordinal)	293	NA	NA	Controlled direct effect	-0.188542	0.0895658	-2.10507	0.0352855	-0.364088	-0.0129963
Child	HOMA-IR	WASI-II Perceptual reasoning	Duration of any breastfeeding (ordinal)	293	NA	NA	Pure natural direct effect	-0.179055	0.0904301	-1.98004	0.0476995	-0.356295	-0.00181511
Child	HOMA-IR	WASI-II Perceptual reasoning	Duration of any breastfeeding (ordinal)	293	NA	NA	Total natural indirect effect	0.000665777	0.00742501	0.0896668	0.928552	-0.013887	0.0152185
Child	HOMA-IR	WASI-II Perceptual reasoning	Duration of any breastfeeding (ordinal)	293	NA	NA	Total natural direct effect	-0.179646	0.090403	-1.98717	0.0469033	-0.356833	-0.00245973
Child	HOMA-IR	WASI-II Perceptual reasoning	Duration of any breastfeeding (ordinal)	293	NA	NA	Pure natural indirect effect	0.0012572	0.0139906	0.0898604	0.928398	-0.0261638	0.0286782
Child	HOMA-IR	WASI-II Perceptual reasoning	Duration of any breastfeeding (ordinal)	293	NA	NA	Total effect	-0.178389	0.0909574	-1.96124	0.0498514	-0.356662	-0.000115809
Child	HOMA-IR	WIAT-III mean score	Duration of any breastfeeding (ordinal)	226	NA	NA	Controlled direct effect	-0.337879	0.0955239	-3.53711	0.000404525	-0.525103	-0.150656
Child	HOMA-IR	WIAT-III mean score	Duration of any breastfeeding (ordinal)	226	NA	NA	Pure natural direct effect	-0.110224	0.453995	-0.242787	0.80817	-1.00004	0.77959
Child	HOMA-IR	WIAT-III mean score	Duration of any breastfeeding (ordinal)	226	NA	NA	Total natural indirect effect	0.00512551	0.0145533	0.352188	0.724697	-0.0233985	0.0336495
Child	HOMA-IR	WIAT-III mean score	Duration of any breastfeeding (ordinal)	226	NA	NA	Total natural direct effect	-0.113517	0.452427	-0.250908	0.801886	-1.00026	0.773223
Child	HOMA-IR	WIAT-III mean score	Duration of any breastfeeding (ordinal)	226	NA	NA	Pure natural indirect effect	0.00841875	0.0236087	0.356596	0.721394	-0.0378534	0.0546909
Child	HOMA-IR	WIAT-III mean score	Duration of any breastfeeding (ordinal)	226	NA	NA	Total effect	-0.105099	0.454213	-0.231386	0.817015	-0.995339	0.785142
Child	Fasting glucose	WASI-II Perceptual reasoning	Duration of any breastfeeding (ordinal)	248	NA	NA	Controlled direct effect	-0.144956	0.109414	-1.32484	0.185223	-0.359404	0.0694909
Child	Fasting glucose	WASI-II Perceptual reasoning	Duration of any breastfeeding (ordinal)	248	NA	NA	Pure natural direct effect	-0.1407	0.110368	-1.27483	0.202371	-0.357018	0.0756175
Child	Fasting glucose	WASI-II Perceptual reasoning	Duration of any breastfeeding (ordinal)	248	NA	NA	Total natural indirect effect	-0.0154093	0.0163885	-0.940254	0.347087	-0.0475302	0.0167115
Child	Fasting glucose	WASI-II Perceptual reasoning	Duration of any breastfeeding (ordinal)	248	NA	NA	Total natural direct effect	-0.145175	0.10953	-1.32543	0.185027	-0.359851	0.0695002
Child	Fasting glucose	WASI-II Perceptual reasoning	Duration of any breastfeeding (ordinal)	248	NA	NA	Pure natural indirect effect	-0.0109342	0.0133216	-0.820782	0.411771	-0.0370441	0.0151758
Child	Fasting glucose	WASI-II Perceptual reasoning	Duration of any breastfeeding (ordinal)	248	NA	NA	Total effect	-0.15611	0.10999	-1.41931	0.155808	-0.371685	0.0594662
Child	Fasting glucose	WIAT-III mean score	Duration of any breastfeeding (ordinal)	196	NA	NA	Controlled direct effect	-0.289646	0.115749	-2.50237	0.0123364	-0.51651	-0.062783
Child	Fasting glucose	WIAT-III mean score	Duration of any breastfeeding (ordinal)	196	NA	NA	Pure natural direct effect	-0.281586	0.152929	-1.84129	0.065579	-0.581321	0.0181486
Child	Fasting glucose	WIAT-III mean score	Duration of any breastfeeding (ordinal)	196	NA	NA	Total natural indirect effect	0.0135086	0.0206421	0.654423	0.512839	-0.0269491	0.0539663
Child	Fasting glucose	WIAT-III mean score	Duration of any breastfeeding (ordinal)	196	NA	NA	Total natural direct effect	-0.279695	0.154144	-1.8145	0.0696001	-0.581813	0.0224217
Child	Fasting glucose	WIAT-III mean score	Duration of any breastfeeding (ordinal)	196	NA	NA	Pure natural indirect effect	0.0116178	0.0178437	0.651089	0.514989	-0.0233551	0.0465908
Child	Fasting glucose	WIAT-III mean score	Duration of any breastfeeding (ordinal)	196	NA	NA	Total effect	-0.268078	0.155751	-1.72119	0.0852157	-0.573344	0.0371887
Maternal	HOMA-IR	WASI-II Perceptual reasoning	Duration of any breastfeeding (ordinal)	415	NA	NA	Controlled direct effect	-0.053129	0.0634584	-0.837226	0.402466	-0.177505	0.0712472
Maternal	HOMA-IR	WASI-II Perceptual reasoning	Duration of any breastfeeding (ordinal)	415	NA	NA	Pure natural direct effect	-0.0429504	0.0657039	-0.653696	0.513308	-0.171728	0.0858269
Maternal	HOMA-IR	WASI-II Perceptual reasoning	Duration of any breastfeeding (ordinal)	415	NA	NA	Total natural indirect effect	-0.0148377	0.01079	-1.37513	0.16909	-0.0359857	0.00631033
Maternal	HOMA-IR	WASI-II Perceptual reasoning	Duration of any breastfeeding (ordinal)	415	NA	NA	Total natural direct effect	-0.0375158	0.0683947	-0.548519	0.583336	-0.171567	0.0965353
Maternal	HOMA-IR	WASI-II Perceptual reasoning	Duration of any breastfeeding (ordinal)	415	NA	NA	Pure natural indirect effect	-0.0202723	0.0121871	-1.66342	0.0962274	-0.0441585	0.00361394
Maternal	HOMA-IR	WASI-II Perceptual reasoning	Duration of any breastfeeding (ordinal)	415	NA	NA	Total effect	-0.057788	0.067224	-0.859635	0.389991	-0.189545	0.0739685
Maternal	HOMA-IR	WIAT-III mean score	Duration of any breastfeeding (ordinal)	313	NA	NA	Controlled direct effect	-0.0529591	0.0741325	-0.714385	0.474989	-0.198256	0.0923379
Maternal	HOMA-IR	WIAT-III mean score	Duration of any breastfeeding (ordinal)	313	NA	NA	Pure natural direct effect	-0.371001	0.618852	-0.599499	0.54884	-1.58393	0.841926
Maternal	HOMA-IR	WIAT-III mean score	Duration of any breastfeeding (ordinal)	313	NA	NA	Total natural indirect effect	-0.0370645	0.0230532	-1.60778	0.107883	-0.082248	0.00811898
Maternal	HOMA-IR	WIAT-III mean score	Duration of any breastfeeding (ordinal)	313	NA	NA	Total natural direct effect	-0.39309	0.621203	-0.632789	0.526871	-1.61063	0.824445
Maternal	HOMA-IR	WIAT-III mean score	Duration of any breastfeeding (ordinal)	313	NA	NA	Pure natural indirect effect	-0.0149751	0.0121193	-1.23564	0.216593	-0.0387286	0.00877836
Maternal	HOMA-IR	WIAT-III mean score	Duration of any breastfeeding (ordinal)	313	NA	NA	Total effect	-0.408066	0.620061	-0.658106	0.51047	-1.62336	0.807231
Maternal	Fasting glucose	WASI-II Perceptual reasoning	Duration of any breastfeeding (ordinal)	344	NA	NA	Controlled direct effect	-0.0490601	0.0692533	-0.708416	0.478687	-0.184794	0.0866738
Maternal	Fasting glucose	WASI-II Perceptual reasoning	Duration of any breastfeeding (ordinal)	344	NA	NA	Pure natural direct effect	-0.0722433	0.0711503	-1.01536	0.309933	-0.211695	0.0672087
Maternal	Fasting glucose	WASI-II Perceptual reasoning	Duration of any breastfeeding (ordinal)	344	NA	NA	Total natural indirect effect	0.00620635	0.0120768	0.513907	0.607317	-0.0174637	0.0298764
Maternal	Fasting glucose	WASI-II Perceptual reasoning	Duration of any breastfeeding (ordinal)	344	NA	NA	Total natural direct effect	-0.0693369	0.0706843	-0.980938	0.326624	-0.207876	0.0692018
Maternal	Fasting glucose	WASI-II Perceptual reasoning	Duration of any breastfeeding (ordinal)	344	NA	NA	Pure natural indirect effect	0.00329997	0.00672112	0.490985	0.623437	-0.00987317	0.0164731
Maternal	Fasting glucose	WASI-II Perceptual reasoning	Duration of any breastfeeding (ordinal)	344	NA	NA	Total effect	-0.066037	0.0714672	-0.924018	0.355477	-0.20611	0.0740361
Maternal	Fasting glucose	WIAT-III mean score	Duration of any breastfeeding (ordinal)	264	NA	NA	Controlled direct effect	-0.0633967	0.078434	-0.808282	0.418928	-0.217124	0.090331
Maternal	Fasting glucose	WIAT-III mean score	Duration of any breastfeeding (ordinal)	264	NA	NA	Pure natural direct effect	-0.132192	0.294973	-0.44815	0.654045	-0.710329	0.445945
Maternal	Fasting glucose	WIAT-III mean score	Duration of any breastfeeding (ordinal)	264	NA	NA	Total natural indirect effect	0.0101563	0.0166893	0.608547	0.542825	-0.0225543	0.0428668
Maternal	Fasting glucose	WIAT-III mean score	Duration of any breastfeeding (ordinal)	264	NA	NA	Total natural direct effect	-0.128561	0.294675	-0.436282	0.662632	-0.706113	0.448991
Maternal	Fasting glucose	WIAT-III mean score	Duration of any breastfeeding (ordinal)	264	NA	NA	Pure natural indirect effect	0.00652543	0.0110918	0.588313	0.556322	-0.0152141	0.0282649
Maternal	Fasting glucose	WIAT-III mean score	Duration of any breastfeeding (ordinal)	264	NA	NA	Total effect	-0.122036	0.296499	-0.41159	0.68064	-0.703163	0.459091
Paternal	HOMA-IR	WASI-II Perceptual reasoning	Duration of any breastfeeding (ordinal)	301	NA	NA	Controlled direct effect	-0.222247	0.0737897	-3.0119	0.00259619	-0.366872	-0.077622
Paternal	HOMA-IR	WASI-II Perceptual reasoning	Duration of any breastfeeding (ordinal)	301	NA	NA	Pure natural direct effect	-0.219309	0.0750376	-2.92266	0.00347057	-0.36638	-0.0722383
Paternal	HOMA-IR	WASI-II Perceptual reasoning	Duration of any breastfeeding (ordinal)	301	NA	NA	Total natural indirect effect	0.00530643	0.00956255	0.554918	0.57895	-0.0134358	0.0240487
Paternal	HOMA-IR	WASI-II Perceptual reasoning	Duration of any breastfeeding (ordinal)	301	NA	NA	Total natural direct effect	-0.220073	0.0745121	-2.95352	0.00314174	-0.366114	-0.0740319
Paternal	HOMA-IR	WASI-II Perceptual reasoning	Duration of any breastfeeding (ordinal)	301	NA	NA	Pure natural indirect effect	0.00607022	0.0108054	0.561774	0.57427	-0.0151081	0.0272485
Paternal	HOMA-IR	WASI-II Perceptual reasoning	Duration of any breastfeeding (ordinal)	301	NA	NA	Total effect	-0.214003	0.0753311	-2.84083	0.00449963	-0.361649	-0.0663566
Paternal	HOMA-IR	WIAT-III mean score	Duration of any breastfeeding (ordinal)	233	NA	NA	Controlled direct effect	-0.0744614	0.0830834	-0.896225	0.370133	-0.237302	0.0883791
Paternal	HOMA-IR	WIAT-III mean score	Duration of any breastfeeding (ordinal)	233	NA	NA	Pure natural direct effect	-0.0554816	0.246239	-0.225316	0.821733	-0.5381	0.427137
Paternal	HOMA-IR	WIAT-III mean score	Duration of any breastfeeding (ordinal)	233	NA	NA	Total natural indirect effect	0.00119338	0.0146017	0.081729	0.934862	-0.0274254	0.0298121
Paternal	HOMA-IR	WIAT-III mean score	Duration of any breastfeeding (ordinal)	233	NA	NA	Total natural direct effect	-0.0555295	0.245692	-0.226013	0.821191	-0.537077	0.426018
Paternal	HOMA-IR	WIAT-III mean score	Duration of any breastfeeding (ordinal)	233	NA	NA	Pure natural indirect effect	0.00124136	0.0151879	0.0817335	0.934859	-0.0285264	0.0310091
Paternal	HOMA-IR	WIAT-III mean score	Duration of any breastfeeding (ordinal)	233	NA	NA	Total effect	-0.0542882	0.246336	-0.220382	0.825573	-0.537099	0.428522
Paternal	Fasting glucose	WASI-II Perceptual reasoning	Duration of any breastfeeding (ordinal)	255	NA	NA	Controlled direct effect	0.0717581	0.082145	0.873554	0.382361	-0.0892431	0.232759
Paternal	Fasting glucose	WASI-II Perceptual reasoning	Duration of any breastfeeding (ordinal)	255	NA	NA	Pure natural direct effect	0.0714987	0.082303	0.868725	0.384997	-0.0898122	0.23281
Paternal	Fasting glucose	WASI-II Perceptual reasoning	Duration of any breastfeeding (ordinal)	255	NA	NA	Total natural indirect effect	0.00198159	0.0107708	0.183978	0.854031	-0.0191289	0.023092
Paternal	Fasting glucose	WASI-II Perceptual reasoning	Duration of any breastfeeding (ordinal)	255	NA	NA	Total natural direct effect	0.0719083	0.0822207	0.874577	0.381804	-0.0892413	0.233058
Paternal	Fasting glucose	WASI-II Perceptual reasoning	Duration of any breastfeeding (ordinal)	255	NA	NA	Pure natural indirect effect	0.00157201	0.00856797	0.183475	0.854426	-0.0152209	0.0183649
Paternal	Fasting glucose	WASI-II Perceptual reasoning	Duration of any breastfeeding (ordinal)	255	NA	NA	Total effect	0.0734803	0.0827976	0.88747	0.374826	-0.0887999	0.235761
Paternal	Fasting glucose	WIAT-III mean score	Duration of any breastfeeding (ordinal)	203	NA	NA	Controlled direct effect	-0.015841	0.0833178	-0.190127	0.849209	-0.179141	0.147459
Paternal	Fasting glucose	WIAT-III mean score	Duration of any breastfeeding (ordinal)	203	NA	NA	Pure natural direct effect	-0.0810209	0.291598	-0.277851	0.781127	-0.652543	0.490501
Paternal	Fasting glucose	WIAT-III mean score	Duration of any breastfeeding (ordinal)	203	NA	NA	Total natural indirect effect	-0.00390808	0.0140004	-0.279139	0.780138	-0.0313485	0.0235323
Paternal	Fasting glucose	WIAT-III mean score	Duration of any breastfeeding (ordinal)	203	NA	NA	Total natural direct effect	-0.0824372	0.292983	-0.281372	0.778425	-0.656674	0.491799
Paternal	Fasting glucose	WIAT-III mean score	Duration of any breastfeeding (ordinal)	203	NA	NA	Pure natural indirect effect	-0.00249176	0.00904901	-0.275363	0.783037	-0.0202275	0.015244
Paternal	Fasting glucose	WIAT-III mean score	Duration of any breastfeeding (ordinal)	203	NA	NA	Total effect	-0.0849289	0.293767	-0.289103	0.772503	-0.660702	0.490844
Child	HOMA-IR	WASI-II Perceptual reasoning	Duration of full breastfeeding (ordinal)	294	NA	NA	Controlled direct effect	-0.205124	0.0901255	-2.27599	0.0228469	-0.381767	-0.0284816
Child	HOMA-IR	WASI-II Perceptual reasoning	Duration of full breastfeeding (ordinal)	294	NA	NA	Pure natural direct effect	-0.207734	0.0959161	-2.16578	0.0303276	-0.395726	-0.0197415
Child	HOMA-IR	WASI-II Perceptual reasoning	Duration of full breastfeeding (ordinal)	294	NA	NA	Total natural indirect effect	0.00488325	0.00808357	0.604096	0.54578	-0.0109603	0.0207268
Child	HOMA-IR	WASI-II Perceptual reasoning	Duration of full breastfeeding (ordinal)	294	NA	NA	Total natural direct effect	-0.207292	0.0942154	-2.20019	0.0277932	-0.391951	-0.0226333
Child	HOMA-IR	WASI-II Perceptual reasoning	Duration of full breastfeeding (ordinal)	294	NA	NA	Pure natural indirect effect	0.00444182	0.00747803	0.593983	0.552523	-0.0102148	0.0190985
Child	HOMA-IR	WASI-II Perceptual reasoning	Duration of full breastfeeding (ordinal)	294	NA	NA	Total effect	-0.20285	0.095044	-2.13428	0.0328201	-0.389133	-0.0165674
Child	HOMA-IR	WIAT-III mean score	Duration of full breastfeeding (ordinal)	227	NA	NA	Controlled direct effect	-0.356799	0.0940027	-3.79563	0.000147271	-0.541041	-0.172557
Child	HOMA-IR	WIAT-III mean score	Duration of full breastfeeding (ordinal)	227	NA	NA	Pure natural direct effect	-0.408336	0.377143	-1.08271	0.278938	-1.14752	0.33085
Child	HOMA-IR	WIAT-III mean score	Duration of full breastfeeding (ordinal)	227	NA	NA	Total natural indirect effect	0.0113582	0.0143842	0.78963	0.429744	-0.0168343	0.0395506
Child	HOMA-IR	WIAT-III mean score	Duration of full breastfeeding (ordinal)	227	NA	NA	Total natural direct effect	-0.409597	0.385407	-1.06276	0.287889	-1.16498	0.345787
Child	HOMA-IR	WIAT-III mean score	Duration of full breastfeeding (ordinal)	227	NA	NA	Pure natural indirect effect	0.0126191	0.015116	0.834814	0.403822	-0.0170078	0.0422459
Child	HOMA-IR	WIAT-III mean score	Duration of full breastfeeding (ordinal)	227	NA	NA	Total effect	-0.396978	0.382218	-1.03862	0.298983	-1.14611	0.352155
Child	Fasting glucose	WASI-II Perceptual reasoning	Duration of full breastfeeding (ordinal)	249	NA	NA	Controlled direct effect	-0.14004	0.111102	-1.26046	0.207503	-0.357795	0.0777159
Child	Fasting glucose	WASI-II Perceptual reasoning	Duration of full breastfeeding (ordinal)	249	NA	NA	Pure natural direct effect	-0.157872	0.111315	-1.41825	0.156117	-0.376045	0.0603006
Child	Fasting glucose	WASI-II Perceptual reasoning	Duration of full breastfeeding (ordinal)	249	NA	NA	Total natural indirect effect	-0.0098074	0.014213	-0.690031	0.490175	-0.0376643	0.0180496
Child	Fasting glucose	WASI-II Perceptual reasoning	Duration of full breastfeeding (ordinal)	249	NA	NA	Total natural direct effect	-0.167471	0.112931	-1.48294	0.138089	-0.388812	0.0538704
Child	Fasting glucose	WASI-II Perceptual reasoning	Duration of full breastfeeding (ordinal)	249	NA	NA	Pure natural indirect effect	-0.000209255	0.00975053	-0.0214609	0.982878	-0.0193199	0.0189014
Child	Fasting glucose	WASI-II Perceptual reasoning	Duration of full breastfeeding (ordinal)	249	NA	NA	Total effect	-0.16768	0.111874	-1.49882	0.133919	-0.386949	0.0515896
Child	Fasting glucose	WIAT-III mean score	Duration of full breastfeeding (ordinal)	197	NA	NA	Controlled direct effect	-0.267983	0.110618	-2.4226	0.0154101	-0.484791	-0.0511755
Child	Fasting glucose	WIAT-III mean score	Duration of full breastfeeding (ordinal)	197	NA	NA	Pure natural direct effect	-0.0563711	0.432423	-0.130361	0.896281	-0.903904	0.791162
Child	Fasting glucose	WIAT-III mean score	Duration of full breastfeeding (ordinal)	197	NA	NA	Total natural indirect effect	-0.0021275	0.0110944	-0.191764	0.847927	-0.023872	0.019617
Child	Fasting glucose	WIAT-III mean score	Duration of full breastfeeding (ordinal)	197	NA	NA	Total natural direct effect	-0.0577953	0.431342	-0.13399	0.893411	-0.90321	0.787619
Child	Fasting glucose	WIAT-III mean score	Duration of full breastfeeding (ordinal)	197	NA	NA	Pure natural indirect effect	-0.000703271	0.00403418	-0.174328	0.861607	-0.00861011	0.00720357
Child	Fasting glucose	WIAT-III mean score	Duration of full breastfeeding (ordinal)	197	NA	NA	Total effect	-0.0584986	0.432263	-0.135331	0.89235	-0.905718	0.788721
Maternal	HOMA-IR	WASI-II Perceptual reasoning	Duration of full breastfeeding (ordinal)	415	NA	NA	Controlled direct effect	-0.060085	0.0642475	-0.935213	0.349679	-0.186008	0.0658377
Maternal	HOMA-IR	WASI-II Perceptual reasoning	Duration of full breastfeeding (ordinal)	415	NA	NA	Pure natural direct effect	-0.071878	0.0652494	-1.10159	0.27064	-0.199765	0.0560084
Maternal	HOMA-IR	WASI-II Perceptual reasoning	Duration of full breastfeeding (ordinal)	415	NA	NA	Total natural indirect effect	-0.00561689	0.00728141	-0.7714	0.44047	-0.0198882	0.00865442
Maternal	HOMA-IR	WASI-II Perceptual reasoning	Duration of full breastfeeding (ordinal)	415	NA	NA	Total natural direct effect	-0.075341	0.0660261	-1.14108	0.253836	-0.20475	0.0540677
Maternal	HOMA-IR	WASI-II Perceptual reasoning	Duration of full breastfeeding (ordinal)	415	NA	NA	Pure natural indirect effect	-0.00215387	0.00398578	-0.54039	0.588928	-0.00996585	0.00565811
Maternal	HOMA-IR	WASI-II Perceptual reasoning	Duration of full breastfeeding (ordinal)	415	NA	NA	Total effect	-0.0774949	0.0657982	-1.17777	0.23889	-0.206457	0.0514672
Maternal	HOMA-IR	WIAT-III mean score	Duration of full breastfeeding (ordinal)	310	NA	NA	Controlled direct effect	-0.0522558	0.0756082	-0.691139	0.489478	-0.200445	0.0959336
Maternal	HOMA-IR	WIAT-III mean score	Duration of full breastfeeding (ordinal)	310	NA	NA	Pure natural direct effect	0.163703	0.409464	0.399797	0.689306	-0.638833	0.966238
Maternal	HOMA-IR	WIAT-III mean score	Duration of full breastfeeding (ordinal)	310	NA	NA	Total natural indirect effect	-0.0137041	0.0131718	-1.04042	0.298147	-0.0395204	0.0121121
Maternal	HOMA-IR	WIAT-III mean score	Duration of full breastfeeding (ordinal)	310	NA	NA	Total natural direct effect	0.152537	0.404842	0.376781	0.706336	-0.64094	0.946014
Maternal	HOMA-IR	WIAT-III mean score	Duration of full breastfeeding (ordinal)	310	NA	NA	Pure natural indirect effect	-0.00253832	0.00721656	-0.351736	0.725036	-0.0166825	0.0116059
Maternal	HOMA-IR	WIAT-III mean score	Duration of full breastfeeding (ordinal)	310	NA	NA	Total effect	0.149999	0.405975	0.369477	0.711772	-0.645698	0.945696
Maternal	Fasting glucose	WASI-II Perceptual reasoning	Duration of full breastfeeding (ordinal)	345	NA	NA	Controlled direct effect	-0.0421844	0.0700876	-0.60188	0.547254	-0.179554	0.0951849
Maternal	Fasting glucose	WASI-II Perceptual reasoning	Duration of full breastfeeding (ordinal)	345	NA	NA	Pure natural direct effect	-0.0565785	0.0709705	-0.797212	0.425328	-0.195678	0.0825211
Maternal	Fasting glucose	WASI-II Perceptual reasoning	Duration of full breastfeeding (ordinal)	345	NA	NA	Total natural indirect effect	-0.00353294	0.00618522	-0.571192	0.56787	-0.0156557	0.00858986
Maternal	Fasting glucose	WASI-II Perceptual reasoning	Duration of full breastfeeding (ordinal)	345	NA	NA	Total natural direct effect	-0.0601718	0.0715435	-0.841052	0.400319	-0.200394	0.0800509
Maternal	Fasting glucose	WASI-II Perceptual reasoning	Duration of full breastfeeding (ordinal)	345	NA	NA	Pure natural indirect effect	6.03389e-05	0.00295137	0.0204444	0.983689	-0.00572424	0.00584492
Maternal	Fasting glucose	WASI-II Perceptual reasoning	Duration of full breastfeeding (ordinal)	345	NA	NA	Total effect	-0.0601115	0.0712398	-0.84379	0.398787	-0.199739	0.0795161
Maternal	Fasting glucose	WIAT-III mean score	Duration of full breastfeeding (ordinal)	262	NA	NA	Controlled direct effect	-0.0340682	0.0783571	-0.434782	0.663721	-0.187645	0.119509
Maternal	Fasting glucose	WIAT-III mean score	Duration of full breastfeeding (ordinal)	262	NA	NA	Pure natural direct effect	-0.009124	0.181409	-0.0502952	0.959887	-0.364679	0.346431
Maternal	Fasting glucose	WIAT-III mean score	Duration of full breastfeeding (ordinal)	262	NA	NA	Total natural indirect effect	-0.000546378	0.00345099	-0.158325	0.874201	-0.00731019	0.00621744
Maternal	Fasting glucose	WIAT-III mean score	Duration of full breastfeeding (ordinal)	262	NA	NA	Total natural direct effect	-0.00975114	0.178368	-0.0546686	0.956403	-0.359346	0.339844
Maternal	Fasting glucose	WIAT-III mean score	Duration of full breastfeeding (ordinal)	262	NA	NA	Pure natural indirect effect	8.07615e-05	0.00303467	0.0266129	0.978768	-0.00586709	0.00602861
Maternal	Fasting glucose	WIAT-III mean score	Duration of full breastfeeding (ordinal)	262	NA	NA	Total effect	-0.00967037	0.179693	-0.053816	0.957082	-0.361863	0.342522
Paternal	HOMA-IR	WASI-II Perceptual reasoning	Duration of full breastfeeding (ordinal)	302	NA	NA	Controlled direct effect	-0.230829	0.0762686	-3.02653	0.00247382	-0.380313	-0.0813452
Paternal	HOMA-IR	WASI-II Perceptual reasoning	Duration of full breastfeeding (ordinal)	302	NA	NA	Pure natural direct effect	-0.21529	0.0777368	-2.76948	0.00561465	-0.367652	-0.0629289
Paternal	HOMA-IR	WASI-II Perceptual reasoning	Duration of full breastfeeding (ordinal)	302	NA	NA	Total natural indirect effect	0.00327087	0.00597261	0.547646	0.583935	-0.00843522	0.014977
Paternal	HOMA-IR	WASI-II Perceptual reasoning	Duration of full breastfeeding (ordinal)	302	NA	NA	Total natural direct effect	-0.217639	0.0763007	-2.85238	0.0043393	-0.367185	-0.0680921
Paternal	HOMA-IR	WASI-II Perceptual reasoning	Duration of full breastfeeding (ordinal)	302	NA	NA	Pure natural indirect effect	0.00561939	0.0083574	0.672384	0.501339	-0.0107608	0.0219996
Paternal	HOMA-IR	WASI-II Perceptual reasoning	Duration of full breastfeeding (ordinal)	302	NA	NA	Total effect	-0.212019	0.0771241	-2.74907	0.00597653	-0.36318	-0.0608589
Paternal	HOMA-IR	WIAT-III mean score	Duration of full breastfeeding (ordinal)	234	NA	NA	Controlled direct effect	-0.119587	0.0846128	-1.41335	0.157554	-0.285425	0.0462509
Paternal	HOMA-IR	WIAT-III mean score	Duration of full breastfeeding (ordinal)	234	NA	NA	Pure natural direct effect	-0.276065	0.456503	-0.604739	0.545353	-1.1708	0.618665
Paternal	HOMA-IR	WIAT-III mean score	Duration of full breastfeeding (ordinal)	234	NA	NA	Total natural indirect effect	-0.00159357	0.00772874	-0.206188	0.836644	-0.0167416	0.0135545
Paternal	HOMA-IR	WIAT-III mean score	Duration of full breastfeeding (ordinal)	234	NA	NA	Total natural direct effect	-0.275224	0.454795	-0.60516	0.545072	-1.16661	0.616158
Paternal	HOMA-IR	WIAT-III mean score	Duration of full breastfeeding (ordinal)	234	NA	NA	Pure natural indirect effect	-0.00243508	0.0116476	-0.209063	0.834399	-0.0252639	0.0203937
Paternal	HOMA-IR	WIAT-III mean score	Duration of full breastfeeding (ordinal)	234	NA	NA	Total effect	-0.277659	0.455449	-0.609638	0.542102	-1.17032	0.615004
Paternal	Fasting glucose	WASI-II Perceptual reasoning	Duration of full breastfeeding (ordinal)	256	NA	NA	Controlled direct effect	0.0817969	0.0835972	0.978465	0.327845	-0.0820506	0.245645
Paternal	Fasting glucose	WASI-II Perceptual reasoning	Duration of full breastfeeding (ordinal)	256	NA	NA	Pure natural direct effect	0.0319258	0.0883982	0.361159	0.71798	-0.141331	0.205183
Paternal	Fasting glucose	WASI-II Perceptual reasoning	Duration of full breastfeeding (ordinal)	256	NA	NA	Total natural indirect effect	-0.00665045	0.0122356	-0.543534	0.586762	-0.0306317	0.0173308
Paternal	Fasting glucose	WASI-II Perceptual reasoning	Duration of full breastfeeding (ordinal)	256	NA	NA	Total natural direct effect	0.0235529	0.0892286	0.263961	0.79181	-0.151332	0.198438
Paternal	Fasting glucose	WASI-II Perceptual reasoning	Duration of full breastfeeding (ordinal)	256	NA	NA	Pure natural indirect effect	0.00172246	0.00465868	0.36973	0.711584	-0.00740839	0.0108533
Paternal	Fasting glucose	WASI-II Perceptual reasoning	Duration of full breastfeeding (ordinal)	256	NA	NA	Total effect	0.0252754	0.0886071	0.285252	0.775451	-0.148391	0.198942
Paternal	Fasting glucose	WIAT-III mean score	Duration of full breastfeeding (ordinal)	204	NA	NA	Controlled direct effect	-0.010836	0.0796541	-0.136038	0.891791	-0.166955	0.145283
Paternal	Fasting glucose	WIAT-III mean score	Duration of full breastfeeding (ordinal)	204	NA	NA	Pure natural direct effect	0.286093	0.524676	0.545275	0.585564	-0.742253	1.31444
Paternal	Fasting glucose	WIAT-III mean score	Duration of full breastfeeding (ordinal)	204	NA	NA	Total natural indirect effect	-0.0010698	0.00979109	-0.109262	0.912994	-0.02026	0.0181204
Paternal	Fasting glucose	WIAT-III mean score	Duration of full breastfeeding (ordinal)	204	NA	NA	Total natural direct effect	0.285178	0.525035	0.543159	0.58702	-0.743872	1.31423
Paternal	Fasting glucose	WIAT-III mean score	Duration of full breastfeeding (ordinal)	204	NA	NA	Pure natural indirect effect	-0.00015483	0.00159843	-0.0968635	0.922835	-0.0032877	0.00297804
Paternal	Fasting glucose	WIAT-III mean score	Duration of full breastfeeding (ordinal)	204	NA	NA	Total effect	0.285023	0.525421	0.542466	0.587498	-0.744783	1.31483
Child	HOMA-IR	WASI-II Perceptual reasoning	Duration of any breastfeeding (continuous)	290	NA	NA	Controlled direct effect	-0.198719	0.0891989	-2.22782	0.0258923	-0.373546	-0.0238928
Child	HOMA-IR	WASI-II Perceptual reasoning	Duration of any breastfeeding (continuous)	290	NA	NA	Pure natural direct effect	-0.196648	0.0889281	-2.21131	0.0270143	-0.370944	-0.0223518
Child	HOMA-IR	WASI-II Perceptual reasoning	Duration of any breastfeeding (continuous)	290	NA	NA	Total natural indirect effect	0.00335344	0.00850746	0.394176	0.693451	-0.0133209	0.0200278
Child	HOMA-IR	WASI-II Perceptual reasoning	Duration of any breastfeeding (continuous)	290	NA	NA	Total natural direct effect	-0.198077	0.0892054	-2.22046	0.0263875	-0.372916	-0.0232377
Child	HOMA-IR	WASI-II Perceptual reasoning	Duration of any breastfeeding (continuous)	290	NA	NA	Pure natural indirect effect	0.00478285	0.0118537	0.403491	0.686587	-0.0184499	0.0280156
Child	HOMA-IR	WASI-II Perceptual reasoning	Duration of any breastfeeding (continuous)	290	NA	NA	Total effect	-0.193294	0.0895189	-2.15926	0.0308304	-0.368748	-0.0178403
Child	HOMA-IR	WIAT-III mean score	Duration of any breastfeeding (continuous)	225	NA	NA	Controlled direct effect	-0.354355	0.0982868	-3.60531	0.000311776	-0.546994	-0.161716
Child	HOMA-IR	WIAT-III mean score	Duration of any breastfeeding (continuous)	225	NA	NA	Pure natural direct effect	-0.388847	0.542553	-0.716699	0.47356	-1.45223	0.674536
Child	HOMA-IR	WIAT-III mean score	Duration of any breastfeeding (continuous)	225	NA	NA	Total natural indirect effect	0.00758891	0.0119467	0.635228	0.52528	-0.0158263	0.0310041
Child	HOMA-IR	WIAT-III mean score	Duration of any breastfeeding (continuous)	225	NA	NA	Total natural direct effect	-0.397926	0.54281	-0.733085	0.463507	-1.46181	0.665962
Child	HOMA-IR	WIAT-III mean score	Duration of any breastfeeding (continuous)	225	NA	NA	Pure natural indirect effect	0.0166676	0.0236617	0.704414	0.481175	-0.0297084	0.0630437
Child	HOMA-IR	WIAT-III mean score	Duration of any breastfeeding (continuous)	225	NA	NA	Total effect	-0.381258	0.54349	-0.7015	0.482991	-1.44648	0.683963
Child	Fasting glucose	WASI-II Perceptual reasoning	Duration of any breastfeeding (continuous)	245	NA	NA	Controlled direct effect	-0.134466	0.109401	-1.2291	0.219033	-0.348889	0.0799571
Child	Fasting glucose	WASI-II Perceptual reasoning	Duration of any breastfeeding (continuous)	245	NA	NA	Pure natural direct effect	-0.132954	0.109841	-1.21042	0.226118	-0.348238	0.0823309
Child	Fasting glucose	WASI-II Perceptual reasoning	Duration of any breastfeeding (continuous)	245	NA	NA	Total natural indirect effect	-0.00297757	0.0105628	-0.281891	0.778027	-0.0236803	0.0177252
Child	Fasting glucose	WASI-II Perceptual reasoning	Duration of any breastfeeding (continuous)	245	NA	NA	Total natural direct effect	-0.134303	0.109635	-1.225	0.220574	-0.349183	0.0805774
Child	Fasting glucose	WASI-II Perceptual reasoning	Duration of any breastfeeding (continuous)	245	NA	NA	Pure natural indirect effect	-0.00162841	0.00620331	-0.262507	0.79293	-0.0137867	0.0105298
Child	Fasting glucose	WASI-II Perceptual reasoning	Duration of any breastfeeding (continuous)	245	NA	NA	Total effect	-0.135931	0.109981	-1.23595	0.216478	-0.351491	0.0796282
Child	Fasting glucose	WIAT-III mean score	Duration of any breastfeeding (continuous)	195	NA	NA	Controlled direct effect	-0.283696	0.116351	-2.43828	0.0147575	-0.51174	-0.055652
Child	Fasting glucose	WIAT-III mean score	Duration of any breastfeeding (continuous)	195	NA	NA	Pure natural direct effect	-0.29894	0.167373	-1.78607	0.074088	-0.626985	0.0291052
Child	Fasting glucose	WIAT-III mean score	Duration of any breastfeeding (continuous)	195	NA	NA	Total natural indirect effect	0.0130873	0.0162704	0.80436	0.421189	-0.0188022	0.0449767
Child	Fasting glucose	WIAT-III mean score	Duration of any breastfeeding (continuous)	195	NA	NA	Total natural direct effect	-0.302431	0.172869	-1.74948	0.0802086	-0.641249	0.0363868
Child	Fasting glucose	WIAT-III mean score	Duration of any breastfeeding (continuous)	195	NA	NA	Pure natural indirect effect	0.0165787	0.0189335	0.875629	0.381232	-0.0205303	0.0536877
Child	Fasting glucose	WIAT-III mean score	Duration of any breastfeeding (continuous)	195	NA	NA	Total effect	-0.285852	0.168951	-1.69192	0.090661	-0.616991	0.0452862
Maternal	HOMA-IR	WASI-II Perceptual reasoning	Duration of any breastfeeding (continuous)	411	NA	NA	Controlled direct effect	-0.04072	0.0632009	-0.644295	0.519384	-0.164591	0.0831514
Maternal	HOMA-IR	WASI-II Perceptual reasoning	Duration of any breastfeeding (continuous)	411	NA	NA	Pure natural direct effect	-0.0475346	0.0636917	-0.746322	0.455473	-0.172368	0.0772989
Maternal	HOMA-IR	WASI-II Perceptual reasoning	Duration of any breastfeeding (continuous)	411	NA	NA	Total natural indirect effect	-0.0155611	0.0119871	-1.29815	0.194234	-0.0390553	0.00793316
Maternal	HOMA-IR	WASI-II Perceptual reasoning	Duration of any breastfeeding (continuous)	411	NA	NA	Total natural direct effect	-0.052878	0.0649052	-0.814695	0.415247	-0.18009	0.0743339
Maternal	HOMA-IR	WASI-II Perceptual reasoning	Duration of any breastfeeding (continuous)	411	NA	NA	Pure natural indirect effect	-0.0102177	0.008693	-1.17539	0.239838	-0.0272557	0.00682029
Maternal	HOMA-IR	WASI-II Perceptual reasoning	Duration of any breastfeeding (continuous)	411	NA	NA	Total effect	-0.0630956	0.0646909	-0.97534	0.329392	-0.189888	0.0636963
Maternal	HOMA-IR	WIAT-III mean score	Duration of any breastfeeding (continuous)	309	NA	NA	Controlled direct effect	-0.0435127	0.0759279	-0.573079	0.566591	-0.192329	0.105303
Maternal	HOMA-IR	WIAT-III mean score	Duration of any breastfeeding (continuous)	309	NA	NA	Pure natural direct effect	-0.255296	0.608724	-0.419396	0.674927	-1.44837	0.93778
Maternal	HOMA-IR	WIAT-III mean score	Duration of any breastfeeding (continuous)	309	NA	NA	Total natural indirect effect	-0.0320081	0.0214221	-1.49416	0.135133	-0.0739946	0.00997842
Maternal	HOMA-IR	WIAT-III mean score	Duration of any breastfeeding (continuous)	309	NA	NA	Total natural direct effect	-0.276876	0.610487	-0.453533	0.650165	-1.47341	0.919657
Maternal	HOMA-IR	WIAT-III mean score	Duration of any breastfeeding (continuous)	309	NA	NA	Pure natural indirect effect	-0.010428	0.0104544	-0.997478	0.318533	-0.0309182	0.0100622
Maternal	HOMA-IR	WIAT-III mean score	Duration of any breastfeeding (continuous)	309	NA	NA	Total effect	-0.287304	0.609549	-0.471339	0.637399	-1.482	0.90739
Maternal	Fasting glucose	WASI-II Perceptual reasoning	Duration of any breastfeeding (continuous)	343	NA	NA	Controlled direct effect	-0.058523	0.0685105	-0.85422	0.392983	-0.192801	0.0757551
Maternal	Fasting glucose	WASI-II Perceptual reasoning	Duration of any breastfeeding (continuous)	343	NA	NA	Pure natural direct effect	-0.0639279	0.0684208	-0.934335	0.350131	-0.19803	0.0701743
Maternal	Fasting glucose	WASI-II Perceptual reasoning	Duration of any breastfeeding (continuous)	343	NA	NA	Total natural indirect effect	-0.000902566	0.00973824	-0.0926827	0.926156	-0.0199892	0.018184
Maternal	Fasting glucose	WASI-II Perceptual reasoning	Duration of any breastfeeding (continuous)	343	NA	NA	Total natural direct effect	-0.0642237	0.0684587	-0.938138	0.348174	-0.1984	0.0699529
Maternal	Fasting glucose	WASI-II Perceptual reasoning	Duration of any breastfeeding (continuous)	343	NA	NA	Pure natural indirect effect	-0.000606781	0.00655313	-0.092594	0.926226	-0.0134507	0.0122371
Maternal	Fasting glucose	WASI-II Perceptual reasoning	Duration of any breastfeeding (continuous)	343	NA	NA	Total effect	-0.0648305	0.0689407	-0.940381	0.347022	-0.199952	0.0702907
Maternal	Fasting glucose	WIAT-III mean score	Duration of any breastfeeding (continuous)	262	NA	NA	Controlled direct effect	-0.0606715	0.0791362	-0.766672	0.443277	-0.215776	0.0944326
Maternal	Fasting glucose	WIAT-III mean score	Duration of any breastfeeding (continuous)	262	NA	NA	Pure natural direct effect	-0.184849	0.304404	-0.60725	0.543685	-0.781469	0.411771
Maternal	Fasting glucose	WIAT-III mean score	Duration of any breastfeeding (continuous)	262	NA	NA	Total natural indirect effect	-0.000192859	0.010743	-0.0179522	0.985677	-0.0212487	0.020863
Maternal	Fasting glucose	WIAT-III mean score	Duration of any breastfeeding (continuous)	262	NA	NA	Total natural direct effect	-0.184942	0.304976	-0.606415	0.544239	-0.782685	0.4128
Maternal	Fasting glucose	WIAT-III mean score	Duration of any breastfeeding (continuous)	262	NA	NA	Pure natural indirect effect	-9.95729e-05	0.00554727	-0.0179499	0.985679	-0.010972	0.0107729
Maternal	Fasting glucose	WIAT-III mean score	Duration of any breastfeeding (continuous)	262	NA	NA	Total effect	-0.185042	0.305585	-0.605533	0.544825	-0.783978	0.413894
Paternal	HOMA-IR	WASI-II Perceptual reasoning	Duration of any breastfeeding (continuous)	298	NA	NA	Controlled direct effect	-0.236649	0.0727401	-3.25335	0.00114052	-0.379217	-0.0940812
Paternal	HOMA-IR	WASI-II Perceptual reasoning	Duration of any breastfeeding (continuous)	298	NA	NA	Pure natural direct effect	-0.235773	0.0726749	-3.24422	0.00117771	-0.378214	-0.0933334
Paternal	HOMA-IR	WASI-II Perceptual reasoning	Duration of any breastfeeding (continuous)	298	NA	NA	Total natural indirect effect	0.00353422	0.00789468	0.447672	0.65439	-0.0119391	0.0190075
Paternal	HOMA-IR	WASI-II Perceptual reasoning	Duration of any breastfeeding (continuous)	298	NA	NA	Total natural direct effect	-0.236225	0.0726594	-3.25113	0.00114947	-0.378635	-0.0938155
Paternal	HOMA-IR	WASI-II Perceptual reasoning	Duration of any breastfeeding (continuous)	298	NA	NA	Pure natural indirect effect	0.00398614	0.0088561	0.450102	0.652637	-0.0133715	0.0213438
Paternal	HOMA-IR	WASI-II Perceptual reasoning	Duration of any breastfeeding (continuous)	298	NA	NA	Total effect	-0.232239	0.0730523	-3.17908	0.00147742	-0.375419	-0.0890594
Paternal	HOMA-IR	WIAT-III mean score	Duration of any breastfeeding (continuous)	232	NA	NA	Controlled direct effect	-0.0789374	0.0837142	-0.942939	0.345712	-0.243014	0.0851394
Paternal	HOMA-IR	WIAT-III mean score	Duration of any breastfeeding (continuous)	232	NA	NA	Pure natural direct effect	-0.0791561	0.141147	-0.560807	0.574929	-0.355799	0.197487
Paternal	HOMA-IR	WIAT-III mean score	Duration of any breastfeeding (continuous)	232	NA	NA	Total natural indirect effect	0.00992143	0.0140072	0.708308	0.478754	-0.0175323	0.0373751
Paternal	HOMA-IR	WIAT-III mean score	Duration of any breastfeeding (continuous)	232	NA	NA	Total natural direct effect	-0.0774504	0.14166	-0.546733	0.584562	-0.3551	0.200199
Paternal	HOMA-IR	WIAT-III mean score	Duration of any breastfeeding (continuous)	232	NA	NA	Pure natural indirect effect	0.00821572	0.012279	0.669089	0.503439	-0.0158506	0.032282
Paternal	HOMA-IR	WIAT-III mean score	Duration of any breastfeeding (continuous)	232	NA	NA	Total effect	-0.0692347	0.142409	-0.486169	0.626847	-0.34835	0.209881
Paternal	Fasting glucose	WASI-II Perceptual reasoning	Duration of any breastfeeding (continuous)	252	NA	NA	Controlled direct effect	0.0589203	0.082226	0.716566	0.473642	-0.10224	0.22008
Paternal	Fasting glucose	WASI-II Perceptual reasoning	Duration of any breastfeeding (continuous)	252	NA	NA	Pure natural direct effect	0.0584902	0.0823272	0.71046	0.477419	-0.102868	0.219849
Paternal	Fasting glucose	WASI-II Perceptual reasoning	Duration of any breastfeeding (continuous)	252	NA	NA	Total natural indirect effect	0.00308625	0.00852614	0.361976	0.71737	-0.0136247	0.0197972
Paternal	Fasting glucose	WASI-II Perceptual reasoning	Duration of any breastfeeding (continuous)	252	NA	NA	Total natural direct effect	0.0593884	0.0823945	0.720781	0.471044	-0.102102	0.220879
Paternal	Fasting glucose	WASI-II Perceptual reasoning	Duration of any breastfeeding (continuous)	252	NA	NA	Pure natural indirect effect	0.00218806	0.00634999	0.344577	0.730412	-0.0102577	0.0146338
Paternal	Fasting glucose	WASI-II Perceptual reasoning	Duration of any breastfeeding (continuous)	252	NA	NA	Total effect	0.0615765	0.0826032	0.745449	0.456	-0.100323	0.223476
Paternal	Fasting glucose	WIAT-III mean score	Duration of any breastfeeding (continuous)	202	NA	NA	Controlled direct effect	-0.0164465	0.0847997	-0.193945	0.846219	-0.182651	0.149758
Paternal	Fasting glucose	WIAT-III mean score	Duration of any breastfeeding (continuous)	202	NA	NA	Pure natural direct effect	-0.0672923	0.482346	-0.13951	0.889047	-1.01267	0.878089
Paternal	Fasting glucose	WIAT-III mean score	Duration of any breastfeeding (continuous)	202	NA	NA	Total natural indirect effect	-0.000636497	0.0115415	-0.0551487	0.95602	-0.0232573	0.0219844
Paternal	Fasting glucose	WIAT-III mean score	Duration of any breastfeeding (continuous)	202	NA	NA	Total natural direct effect	-0.0678141	0.483722	-0.140192	0.888508	-1.01589	0.880264
Paternal	Fasting glucose	WIAT-III mean score	Duration of any breastfeeding (continuous)	202	NA	NA	Pure natural indirect effect	-0.000114634	0.00212542	-0.0539346	0.956987	-0.00428038	0.00405112
Paternal	Fasting glucose	WIAT-III mean score	Duration of any breastfeeding (continuous)	202	NA	NA	Total effect	-0.0679288	0.484004	-0.140348	0.888385	-1.01656	0.880701
Child	HOMA-IR	WASI-II Perceptual reasoning	Duration of full breastfeeding (continuous)	281	NA	NA	Controlled direct effect	-0.222577	0.0894421	-2.4885	0.0128283	-0.39788	-0.0472733
Child	HOMA-IR	WASI-II Perceptual reasoning	Duration of full breastfeeding (continuous)	281	NA	NA	Pure natural direct effect	-0.232026	0.0953539	-2.43332	0.0149612	-0.418917	-0.0451361
Child	HOMA-IR	WASI-II Perceptual reasoning	Duration of full breastfeeding (continuous)	281	NA	NA	Total natural indirect effect	0.00339013	0.0067035	0.505726	0.613049	-0.00974848	0.0165288
Child	HOMA-IR	WASI-II Perceptual reasoning	Duration of full breastfeeding (continuous)	281	NA	NA	Total natural direct effect	-0.230433	0.0936661	-2.46015	0.013888	-0.414015	-0.0468503
Child	HOMA-IR	WASI-II Perceptual reasoning	Duration of full breastfeeding (continuous)	281	NA	NA	Pure natural indirect effect	0.00179624	0.00541538	0.331693	0.740121	-0.0088177	0.0124102
Child	HOMA-IR	WASI-II Perceptual reasoning	Duration of full breastfeeding (continuous)	281	NA	NA	Total effect	-0.228636	0.0944001	-2.42199	0.0154357	-0.413657	-0.0436155
Child	HOMA-IR	WIAT-III mean score	Duration of full breastfeeding (continuous)	219	NA	NA	Controlled direct effect	-0.362336	0.0976732	-3.70968	0.000207525	-0.553772	-0.1709
Child	HOMA-IR	WIAT-III mean score	Duration of full breastfeeding (continuous)	219	NA	NA	Pure natural direct effect	-0.427239	0.332594	-1.28457	0.198943	-1.07911	0.224632
Child	HOMA-IR	WIAT-III mean score	Duration of full breastfeeding (continuous)	219	NA	NA	Total natural indirect effect	0.00908245	0.0130654	0.695151	0.486961	-0.0165253	0.0346902
Child	HOMA-IR	WIAT-III mean score	Duration of full breastfeeding (continuous)	219	NA	NA	Total natural direct effect	-0.42909	0.34032	-1.26085	0.207365	-1.0961	0.237924
Child	HOMA-IR	WIAT-III mean score	Duration of full breastfeeding (continuous)	219	NA	NA	Pure natural indirect effect	0.0109335	0.0146037	0.748682	0.454049	-0.0176892	0.0395562
Child	HOMA-IR	WIAT-III mean score	Duration of full breastfeeding (continuous)	219	NA	NA	Total effect	-0.418157	0.337229	-1.23998	0.214984	-1.07911	0.242801
Child	Fasting glucose	WASI-II Perceptual reasoning	Duration of full breastfeeding (continuous)	239	NA	NA	Controlled direct effect	-0.128277	0.110457	-1.16133	0.245509	-0.344769	0.0882151
Child	Fasting glucose	WASI-II Perceptual reasoning	Duration of full breastfeeding (continuous)	239	NA	NA	Pure natural direct effect	-0.150257	0.110399	-1.36103	0.173503	-0.366635	0.0661211
Child	Fasting glucose	WASI-II Perceptual reasoning	Duration of full breastfeeding (continuous)	239	NA	NA	Total natural indirect effect	-0.0102625	0.0152718	-0.671992	0.501589	-0.0401946	0.0196696
Child	Fasting glucose	WASI-II Perceptual reasoning	Duration of full breastfeeding (continuous)	239	NA	NA	Total natural direct effect	-0.164149	0.11164	-1.47034	0.141469	-0.38296	0.0546612
Child	Fasting glucose	WASI-II Perceptual reasoning	Duration of full breastfeeding (continuous)	239	NA	NA	Pure natural indirect effect	0.00363003	0.0106386	0.341213	0.732943	-0.0172212	0.0244813
Child	Fasting glucose	WASI-II Perceptual reasoning	Duration of full breastfeeding (continuous)	239	NA	NA	Total effect	-0.160519	0.110579	-1.45162	0.146606	-0.37725	0.0562117
Child	Fasting glucose	WIAT-III mean score	Duration of full breastfeeding (continuous)	191	NA	NA	Controlled direct effect	-0.253702	0.113594	-2.2334	0.0255225	-0.476342	-0.031061
Child	Fasting glucose	WIAT-III mean score	Duration of full breastfeeding (continuous)	191	NA	NA	Pure natural direct effect	-0.0224441	0.471184	-0.0476334	0.962008	-0.945948	0.90106
Child	Fasting glucose	WIAT-III mean score	Duration of full breastfeeding (continuous)	191	NA	NA	Total natural indirect effect	-0.00145382	0.0111834	-0.129999	0.896567	-0.0233728	0.0204652
Child	Fasting glucose	WIAT-III mean score	Duration of full breastfeeding (continuous)	191	NA	NA	Total natural direct effect	-0.0235338	0.470661	-0.0500017	0.960121	-0.946012	0.898945
Child	Fasting glucose	WIAT-III mean score	Duration of full breastfeeding (continuous)	191	NA	NA	Pure natural indirect effect	-0.000364102	0.00304858	-0.119433	0.904932	-0.00633922	0.00561101
Child	Fasting glucose	WIAT-III mean score	Duration of full breastfeeding (continuous)	191	NA	NA	Total effect	-0.0238979	0.471304	-0.050706	0.95956	-0.947637	0.899841
Maternal	HOMA-IR	WASI-II Perceptual reasoning	Duration of full breastfeeding (continuous)	394	NA	NA	Controlled direct effect	-0.0548067	0.0651157	-0.841682	0.399966	-0.182431	0.0728177
Maternal	HOMA-IR	WASI-II Perceptual reasoning	Duration of full breastfeeding (continuous)	394	NA	NA	Pure natural direct effect	-0.067486	0.0662765	-1.01825	0.30856	-0.197385	0.0624136
Maternal	HOMA-IR	WASI-II Perceptual reasoning	Duration of full breastfeeding (continuous)	394	NA	NA	Total natural indirect effect	-0.00547946	0.00699738	-0.783073	0.433584	-0.0191941	0.00823515
Maternal	HOMA-IR	WASI-II Perceptual reasoning	Duration of full breastfeeding (continuous)	394	NA	NA	Total natural direct effect	-0.0720102	0.0673435	-1.0693	0.284936	-0.204001	0.0599806
Maternal	HOMA-IR	WASI-II Perceptual reasoning	Duration of full breastfeeding (continuous)	394	NA	NA	Pure natural indirect effect	-0.000955178	0.00411197	-0.232292	0.816311	-0.00901449	0.00710413
Maternal	HOMA-IR	WASI-II Perceptual reasoning	Duration of full breastfeeding (continuous)	394	NA	NA	Total effect	-0.0729654	0.0668868	-1.09088	0.275326	-0.204061	0.0581303
Maternal	HOMA-IR	WIAT-III mean score	Duration of full breastfeeding (continuous)	298	NA	NA	Controlled direct effect	-0.0637671	0.0774402	-0.823436	0.41026	-0.215547	0.088013
Maternal	HOMA-IR	WIAT-III mean score	Duration of full breastfeeding (continuous)	298	NA	NA	Pure natural direct effect	0.190688	0.52291	0.364667	0.71536	-0.834197	1.21557
Maternal	HOMA-IR	WIAT-III mean score	Duration of full breastfeeding (continuous)	298	NA	NA	Total natural indirect effect	-0.0158425	0.01447	-1.09485	0.273583	-0.0442032	0.0125182
Maternal	HOMA-IR	WIAT-III mean score	Duration of full breastfeeding (continuous)	298	NA	NA	Total natural direct effect	0.17545	0.519311	0.337851	0.735476	-0.842381	1.19328
Maternal	HOMA-IR	WIAT-III mean score	Duration of full breastfeeding (continuous)	298	NA	NA	Pure natural indirect effect	-0.000603781	0.00736852	-0.0819406	0.934694	-0.0150458	0.0138383
Maternal	HOMA-IR	WIAT-III mean score	Duration of full breastfeeding (continuous)	298	NA	NA	Total effect	0.174846	0.520156	0.336141	0.736765	-0.844642	1.19433
Maternal	Fasting glucose	WASI-II Perceptual reasoning	Duration of full breastfeeding (continuous)	327	NA	NA	Controlled direct effect	-0.00734757	0.0710813	-0.103369	0.91767	-0.146664	0.131969
Maternal	Fasting glucose	WASI-II Perceptual reasoning	Duration of full breastfeeding (continuous)	327	NA	NA	Pure natural direct effect	-0.0217194	0.0717573	-0.302678	0.762135	-0.162361	0.118922
Maternal	Fasting glucose	WASI-II Perceptual reasoning	Duration of full breastfeeding (continuous)	327	NA	NA	Total natural indirect effect	-0.0039802	0.00646592	-0.615565	0.538182	-0.0166532	0.00869278
Maternal	Fasting glucose	WASI-II Perceptual reasoning	Duration of full breastfeeding (continuous)	327	NA	NA	Total natural direct effect	-0.0268127	0.0726051	-0.369295	0.711908	-0.169116	0.115491
Maternal	Fasting glucose	WASI-II Perceptual reasoning	Duration of full breastfeeding (continuous)	327	NA	NA	Pure natural indirect effect	0.00111309	0.00435519	0.255577	0.798277	-0.00742292	0.0096491
Maternal	Fasting glucose	WASI-II Perceptual reasoning	Duration of full breastfeeding (continuous)	327	NA	NA	Total effect	-0.0256996	0.072117	-0.35636	0.721571	-0.167046	0.115647
Maternal	Fasting glucose	WIAT-III mean score	Duration of full breastfeeding (continuous)	253	NA	NA	Controlled direct effect	-0.0362101	0.0804724	-0.449969	0.652733	-0.193933	0.121513
Maternal	Fasting glucose	WIAT-III mean score	Duration of full breastfeeding (continuous)	253	NA	NA	Pure natural direct effect	-0.00766132	0.183229	-0.0418128	0.966648	-0.366783	0.351461
Maternal	Fasting glucose	WIAT-III mean score	Duration of full breastfeeding (continuous)	253	NA	NA	Total natural indirect effect	-0.000467118	0.00336007	-0.13902	0.889434	-0.00705274	0.0061185
Maternal	Fasting glucose	WIAT-III mean score	Duration of full breastfeeding (continuous)	253	NA	NA	Total natural direct effect	-0.00836365	0.180453	-0.046348	0.963033	-0.362045	0.345318
Maternal	Fasting glucose	WIAT-III mean score	Duration of full breastfeeding (continuous)	253	NA	NA	Pure natural indirect effect	0.000235211	0.00297118	0.0791642	0.936902	-0.00558819	0.00605862
Maternal	Fasting glucose	WIAT-III mean score	Duration of full breastfeeding (continuous)	253	NA	NA	Total effect	-0.00812843	0.181623	-0.0447544	0.964303	-0.364103	0.347846
Paternal	HOMA-IR	WASI-II Perceptual reasoning	Duration of full breastfeeding (continuous)	289	NA	NA	Controlled direct effect	-0.232663	0.0755268	-3.08054	0.00206627	-0.380693	-0.0846333
Paternal	HOMA-IR	WASI-II Perceptual reasoning	Duration of full breastfeeding (continuous)	289	NA	NA	Pure natural direct effect	-0.222023	0.0775024	-2.86472	0.00417379	-0.373925	-0.0701207
Paternal	HOMA-IR	WASI-II Perceptual reasoning	Duration of full breastfeeding (continuous)	289	NA	NA	Total natural indirect effect	0.00209137	0.00543096	0.385083	0.700176	-0.00855312	0.0127359
Paternal	HOMA-IR	WASI-II Perceptual reasoning	Duration of full breastfeeding (continuous)	289	NA	NA	Total natural direct effect	-0.223784	0.0759576	-2.94617	0.00321734	-0.372658	-0.07491
Paternal	HOMA-IR	WASI-II Perceptual reasoning	Duration of full breastfeeding (continuous)	289	NA	NA	Pure natural indirect effect	0.00385296	0.00671862	0.573474	0.566324	-0.0093153	0.0170212
Paternal	HOMA-IR	WASI-II Perceptual reasoning	Duration of full breastfeeding (continuous)	289	NA	NA	Total effect	-0.219931	0.0766816	-2.86811	0.0041293	-0.370224	-0.0696382
Paternal	HOMA-IR	WIAT-III mean score	Duration of full breastfeeding (continuous)	226	NA	NA	Controlled direct effect	-0.128374	0.0873461	-1.46971	0.14164	-0.299569	0.0428216
Paternal	HOMA-IR	WIAT-III mean score	Duration of full breastfeeding (continuous)	226	NA	NA	Pure natural direct effect	-0.306701	0.448561	-0.683744	0.494137	-1.18586	0.572463
Paternal	HOMA-IR	WIAT-III mean score	Duration of full breastfeeding (continuous)	226	NA	NA	Total natural indirect effect	-0.000309153	0.00561444	-0.0550639	0.956088	-0.0113133	0.0106949
Paternal	HOMA-IR	WIAT-III mean score	Duration of full breastfeeding (continuous)	226	NA	NA	Total natural direct effect	-0.306376	0.448293	-0.683427	0.494337	-1.18501	0.572263
Paternal	HOMA-IR	WIAT-III mean score	Duration of full breastfeeding (continuous)	226	NA	NA	Pure natural indirect effect	-0.000634571	0.0114935	-0.0552113	0.95597	-0.0231614	0.0218923
Paternal	HOMA-IR	WIAT-III mean score	Duration of full breastfeeding (continuous)	226	NA	NA	Total effect	-0.30701	0.448272	-0.684874	0.493423	-1.18561	0.571588
Paternal	Fasting glucose	WASI-II Perceptual reasoning	Duration of full breastfeeding (continuous)	246	NA	NA	Controlled direct effect	0.0288777	0.0833001	0.346671	0.728838	-0.134387	0.192143
Paternal	Fasting glucose	WASI-II Perceptual reasoning	Duration of full breastfeeding (continuous)	246	NA	NA	Pure natural direct effect	-0.0297498	0.0909882	-0.326964	0.743695	-0.208083	0.148584
Paternal	Fasting glucose	WASI-II Perceptual reasoning	Duration of full breastfeeding (continuous)	246	NA	NA	Total natural indirect effect	-0.00549727	0.0128278	-0.428543	0.668256	-0.0306393	0.0196448
Paternal	Fasting glucose	WASI-II Perceptual reasoning	Duration of full breastfeeding (continuous)	246	NA	NA	Total natural direct effect	-0.0379074	0.0915001	-0.414288	0.678663	-0.217244	0.141429
Paternal	Fasting glucose	WASI-II Perceptual reasoning	Duration of full breastfeeding (continuous)	246	NA	NA	Pure natural indirect effect	0.00266031	0.00661939	0.401897	0.68776	-0.0103134	0.0156341
Paternal	Fasting glucose	WASI-II Perceptual reasoning	Duration of full breastfeeding (continuous)	246	NA	NA	Total effect	-0.0352471	0.0908298	-0.388057	0.697974	-0.21327	0.142776
Paternal	Fasting glucose	WIAT-III mean score	Duration of full breastfeeding (continuous)	198	NA	NA	Controlled direct effect	-0.00651319	0.0819834	-0.0794452	0.936679	-0.167198	0.154171
Paternal	Fasting glucose	WIAT-III mean score	Duration of full breastfeeding (continuous)	198	NA	NA	Pure natural direct effect	0.312128	0.554332	0.563071	0.573387	-0.774343	1.3986
Paternal	Fasting glucose	WIAT-III mean score	Duration of full breastfeeding (continuous)	198	NA	NA	Total natural indirect effect	0.000473743	0.00948821	0.0499296	0.960178	-0.0181228	0.0190703
Paternal	Fasting glucose	WIAT-III mean score	Duration of full breastfeeding (continuous)	198	NA	NA	Total natural direct effect	0.312577	0.555603	0.56259	0.573714	-0.776385	1.40154
Paternal	Fasting glucose	WIAT-III mean score	Duration of full breastfeeding (continuous)	198	NA	NA	Pure natural indirect effect	2.50915e-05	0.000616521	0.0406986	0.967536	-0.00118327	0.00123345
Paternal	Fasting glucose	WIAT-III mean score	Duration of full breastfeeding (continuous)	198	NA	NA	Total effect	0.312602	0.555562	0.562677	0.573655	-0.776279	1.40148
Child	HOMA-IR	WASI-II Perceptual reasoning	Estimated fetal weight (PW32-PW19)	286	NA	NA	Controlled direct effect	-0.221531	0.0935647	-2.36767	0.0179003	-0.404914	-0.0381472
Child	HOMA-IR	WASI-II Perceptual reasoning	Estimated fetal weight (PW32-PW19)	286	NA	NA	Pure natural direct effect	-0.221725	0.0937094	-2.36609	0.0179769	-0.405392	-0.0380582
Child	HOMA-IR	WASI-II Perceptual reasoning	Estimated fetal weight (PW32-PW19)	286	NA	NA	Total natural indirect effect	0.00134377	0.00824231	0.163033	0.870492	-0.0148109	0.0174984
Child	HOMA-IR	WASI-II Perceptual reasoning	Estimated fetal weight (PW32-PW19)	286	NA	NA	Total natural direct effect	-0.21912	0.0930413	-2.35509	0.0185184	-0.401478	-0.0367626
Child	HOMA-IR	WASI-II Perceptual reasoning	Estimated fetal weight (PW32-PW19)	286	NA	NA	Pure natural indirect effect	-0.00126127	0.00733307	-0.171997	0.86344	-0.0156338	0.0131113
Child	HOMA-IR	WASI-II Perceptual reasoning	Estimated fetal weight (PW32-PW19)	286	NA	NA	Total effect	-0.220381	0.0929907	-2.36993	0.0177914	-0.40264	-0.0381231
Child	HOMA-IR	WIAT-III mean score	Estimated fetal weight (PW32-PW19)	224	NA	NA	Controlled direct effect	-0.304588	0.103116	-2.95384	0.00313844	-0.506691	-0.102485
Child	HOMA-IR	WIAT-III mean score	Estimated fetal weight (PW32-PW19)	224	NA	NA	Pure natural direct effect	-0.991801	0.886147	-1.11923	0.263042	-2.72862	0.745014
Child	HOMA-IR	WIAT-III mean score	Estimated fetal weight (PW32-PW19)	224	NA	NA	Total natural indirect effect	0.00153703	0.0163139	0.0942156	0.924938	-0.0304377	0.0335117
Child	HOMA-IR	WIAT-III mean score	Estimated fetal weight (PW32-PW19)	224	NA	NA	Total natural direct effect	-0.977649	0.870687	-1.12285	0.261502	-2.68416	0.728866
Child	HOMA-IR	WIAT-III mean score	Estimated fetal weight (PW32-PW19)	224	NA	NA	Pure natural indirect effect	-0.0126152	0.0164024	-0.769108	0.441829	-0.0447633	0.0195329
Child	HOMA-IR	WIAT-III mean score	Estimated fetal weight (PW32-PW19)	224	NA	NA	Total effect	-0.990264	0.877226	-1.12886	0.258958	-2.7096	0.729068
Child	Fasting glucose	WASI-II Perceptual reasoning	Estimated fetal weight (PW32-PW19)	243	NA	NA	Controlled direct effect	-0.147711	0.114715	-1.28763	0.197874	-0.372549	0.0771269
Child	Fasting glucose	WASI-II Perceptual reasoning	Estimated fetal weight (PW32-PW19)	243	NA	NA	Pure natural direct effect	-0.147735	0.114782	-1.28709	0.198063	-0.372704	0.0772341
Child	Fasting glucose	WASI-II Perceptual reasoning	Estimated fetal weight (PW32-PW19)	243	NA	NA	Total natural indirect effect	-0.000820163	0.0109412	-0.0749612	0.940246	-0.0222645	0.0206241
Child	Fasting glucose	WASI-II Perceptual reasoning	Estimated fetal weight (PW32-PW19)	243	NA	NA	Total natural direct effect	-0.148225	0.116673	-1.27044	0.20393	-0.3769	0.0804493
Child	Fasting glucose	WASI-II Perceptual reasoning	Estimated fetal weight (PW32-PW19)	243	NA	NA	Pure natural indirect effect	-0.000329838	0.0103968	-0.0317249	0.974691	-0.0207073	0.0200476
Child	Fasting glucose	WASI-II Perceptual reasoning	Estimated fetal weight (PW32-PW19)	243	NA	NA	Total effect	-0.148555	0.115329	-1.2881	0.197711	-0.374595	0.0774851
Child	Fasting glucose	WIAT-III mean score	Estimated fetal weight (PW32-PW19)	194	NA	NA	Controlled direct effect	-0.179754	0.121172	-1.48347	0.13795	-0.417246	0.0577375
Child	Fasting glucose	WIAT-III mean score	Estimated fetal weight (PW32-PW19)	194	NA	NA	Pure natural direct effect	-0.31086	0.746141	-0.416624	0.676954	-1.77327	1.15155
Child	Fasting glucose	WIAT-III mean score	Estimated fetal weight (PW32-PW19)	194	NA	NA	Total natural indirect effect	-0.0138427	0.0185268	-0.747172	0.45496	-0.0501545	0.0224691
Child	Fasting glucose	WIAT-III mean score	Estimated fetal weight (PW32-PW19)	194	NA	NA	Total natural direct effect	-0.307933	0.730015	-0.421818	0.673158	-1.73874	1.12287
Child	Fasting glucose	WIAT-III mean score	Estimated fetal weight (PW32-PW19)	194	NA	NA	Pure natural indirect effect	-0.0167693	0.0188035	-0.891818	0.37249	-0.0536234	0.0200848
Child	Fasting glucose	WIAT-III mean score	Estimated fetal weight (PW32-PW19)	194	NA	NA	Total effect	-0.324703	0.736799	-0.440694	0.659435	-1.7688	1.1194
Maternal	HOMA-IR	WASI-II Perceptual reasoning	Estimated fetal weight (PW32-PW19)	397	NA	NA	Controlled direct effect	-0.0976409	0.0673759	-1.4492	0.147283	-0.229695	0.0344134
Maternal	HOMA-IR	WASI-II Perceptual reasoning	Estimated fetal weight (PW32-PW19)	397	NA	NA	Pure natural direct effect	-0.0918321	0.0664982	-1.38097	0.167288	-0.222166	0.038502
Maternal	HOMA-IR	WASI-II Perceptual reasoning	Estimated fetal weight (PW32-PW19)	397	NA	NA	Total natural indirect effect	0.00153217	0.0040088	0.382202	0.702312	-0.00632493	0.00938927
Maternal	HOMA-IR	WASI-II Perceptual reasoning	Estimated fetal weight (PW32-PW19)	397	NA	NA	Total natural direct effect	-0.0933891	0.0664177	-1.40609	0.159698	-0.223565	0.0367872
Maternal	HOMA-IR	WASI-II Perceptual reasoning	Estimated fetal weight (PW32-PW19)	397	NA	NA	Pure natural indirect effect	0.00308922	0.00500467	0.617267	0.537059	-0.00671976	0.0128982
Maternal	HOMA-IR	WASI-II Perceptual reasoning	Estimated fetal weight (PW32-PW19)	397	NA	NA	Total effect	-0.0902999	0.0664085	-1.35976	0.173905	-0.220458	0.0398584
Maternal	HOMA-IR	WIAT-III mean score	Estimated fetal weight (PW32-PW19)	297	NA	NA	Controlled direct effect	-0.0898058	0.0811571	-1.10657	0.268481	-0.248871	0.0692591
Maternal	HOMA-IR	WIAT-III mean score	Estimated fetal weight (PW32-PW19)	297	NA	NA	Pure natural direct effect	-0.40358	0.567769	-0.710817	0.477198	-1.51639	0.709227
Maternal	HOMA-IR	WIAT-III mean score	Estimated fetal weight (PW32-PW19)	297	NA	NA	Total natural indirect effect	-0.00304809	0.00601518	-0.506733	0.612343	-0.0148376	0.00874145
Maternal	HOMA-IR	WIAT-III mean score	Estimated fetal weight (PW32-PW19)	297	NA	NA	Total natural direct effect	-0.406055	0.571568	-0.710423	0.477442	-1.52631	0.714198
Maternal	HOMA-IR	WIAT-III mean score	Estimated fetal weight (PW32-PW19)	297	NA	NA	Pure natural indirect effect	-0.000572935	0.00370416	-0.154673	0.877079	-0.00783296	0.00668709
Maternal	HOMA-IR	WIAT-III mean score	Estimated fetal weight (PW32-PW19)	297	NA	NA	Total effect	-0.406628	0.569802	-0.713631	0.475456	-1.52342	0.710163
Maternal	Fasting glucose	WASI-II Perceptual reasoning	Estimated fetal weight (PW32-PW19)	330	NA	NA	Controlled direct effect	-0.0465892	0.0750882	-0.62046	0.534955	-0.193759	0.100581
Maternal	Fasting glucose	WASI-II Perceptual reasoning	Estimated fetal weight (PW32-PW19)	330	NA	NA	Pure natural direct effect	-0.0427875	0.075171	-0.569203	0.569218	-0.19012	0.104545
Maternal	Fasting glucose	WASI-II Perceptual reasoning	Estimated fetal weight (PW32-PW19)	330	NA	NA	Total natural indirect effect	0.00544951	0.0102967	0.529246	0.596635	-0.0147317	0.0256308
Maternal	Fasting glucose	WASI-II Perceptual reasoning	Estimated fetal weight (PW32-PW19)	330	NA	NA	Total natural direct effect	-0.0454458	0.0748328	-0.607298	0.543653	-0.192115	0.101224
Maternal	Fasting glucose	WASI-II Perceptual reasoning	Estimated fetal weight (PW32-PW19)	330	NA	NA	Pure natural indirect effect	0.00810776	0.00973365	0.832962	0.404866	-0.0109698	0.0271854
Maternal	Fasting glucose	WASI-II Perceptual reasoning	Estimated fetal weight (PW32-PW19)	330	NA	NA	Total effect	-0.037338	0.0744818	-0.501304	0.616157	-0.18332	0.108644
Maternal	Fasting glucose	WIAT-III mean score	Estimated fetal weight (PW32-PW19)	249	NA	NA	Controlled direct effect	-0.0720911	0.0838885	-0.859367	0.390138	-0.23651	0.0923274
Maternal	Fasting glucose	WIAT-III mean score	Estimated fetal weight (PW32-PW19)	249	NA	NA	Pure natural direct effect	-0.217801	0.762893	-0.285494	0.775266	-1.71304	1.27744
Maternal	Fasting glucose	WIAT-III mean score	Estimated fetal weight (PW32-PW19)	249	NA	NA	Total natural indirect effect	1.35056e-05	0.000821512	0.0164399	0.986883	-0.00159663	0.00162364
Maternal	Fasting glucose	WIAT-III mean score	Estimated fetal weight (PW32-PW19)	249	NA	NA	Total natural direct effect	-0.217776	0.762784	-0.285502	0.775259	-1.71281	1.27725
Maternal	Fasting glucose	WIAT-III mean score	Estimated fetal weight (PW32-PW19)	249	NA	NA	Pure natural indirect effect	-1.15057e-05	0.000701124	-0.0164104	0.986907	-0.00138568	0.00136267
Maternal	Fasting glucose	WIAT-III mean score	Estimated fetal weight (PW32-PW19)	249	NA	NA	Total effect	-0.217788	0.762832	-0.285499	0.775262	-1.71291	1.27733
Paternal	HOMA-IR	WASI-II Perceptual reasoning	Estimated fetal weight (PW32-PW19)	294	NA	NA	Controlled direct effect	-0.218396	0.0757162	-2.88441	0.00392153	-0.366797	-0.0699952
Paternal	HOMA-IR	WASI-II Perceptual reasoning	Estimated fetal weight (PW32-PW19)	294	NA	NA	Pure natural direct effect	-0.211304	0.0778892	-2.71288	0.00667015	-0.363964	-0.0586439
Paternal	HOMA-IR	WASI-II Perceptual reasoning	Estimated fetal weight (PW32-PW19)	294	NA	NA	Total natural indirect effect	0.00377787	0.00680361	0.555273	0.578708	-0.00955697	0.0171127
Paternal	HOMA-IR	WASI-II Perceptual reasoning	Estimated fetal weight (PW32-PW19)	294	NA	NA	Total natural direct effect	-0.206029	0.0786887	-2.61828	0.00883741	-0.360256	-0.0518021
Paternal	HOMA-IR	WASI-II Perceptual reasoning	Estimated fetal weight (PW32-PW19)	294	NA	NA	Pure natural indirect effect	-0.00149703	0.00421581	-0.3551	0.722514	-0.00975986	0.00676579
Paternal	HOMA-IR	WASI-II Perceptual reasoning	Estimated fetal weight (PW32-PW19)	294	NA	NA	Total effect	-0.207526	0.0781379	-2.65589	0.00790984	-0.360674	-0.0543786
Paternal	HOMA-IR	WIAT-III mean score	Estimated fetal weight (PW32-PW19)	231	NA	NA	Controlled direct effect	-0.0878007	0.0851431	-1.03121	0.30244	-0.254678	0.0790766
Paternal	HOMA-IR	WIAT-III mean score	Estimated fetal weight (PW32-PW19)	231	NA	NA	Pure natural direct effect	-1.77451	1.19521	-1.48468	0.137629	-4.11708	0.56807
Paternal	HOMA-IR	WIAT-III mean score	Estimated fetal weight (PW32-PW19)	231	NA	NA	Total natural indirect effect	0.00333728	0.00727595	0.458672	0.64647	-0.0109233	0.0175979
Paternal	HOMA-IR	WIAT-III mean score	Estimated fetal weight (PW32-PW19)	231	NA	NA	Total natural direct effect	-1.76571	1.19292	-1.48016	0.13883	-4.10379	0.572363
Paternal	HOMA-IR	WIAT-III mean score	Estimated fetal weight (PW32-PW19)	231	NA	NA	Pure natural indirect effect	-0.00545897	0.010634	-0.51335	0.607707	-0.0263013	0.0153833
Paternal	HOMA-IR	WIAT-III mean score	Estimated fetal weight (PW32-PW19)	231	NA	NA	Total effect	-1.77117	1.19379	-1.48366	0.1379	-4.11095	0.568612
Paternal	Fasting glucose	WASI-II Perceptual reasoning	Estimated fetal weight (PW32-PW19)	250	NA	NA	Controlled direct effect	0.0242355	0.086271	0.280922	0.77877	-0.144853	0.193324
Paternal	Fasting glucose	WASI-II Perceptual reasoning	Estimated fetal weight (PW32-PW19)	250	NA	NA	Pure natural direct effect	0.0478257	0.0880998	0.542858	0.587228	-0.124847	0.220498
Paternal	Fasting glucose	WASI-II Perceptual reasoning	Estimated fetal weight (PW32-PW19)	250	NA	NA	Total natural indirect effect	0.00435868	0.00907214	0.480446	0.63091	-0.0134224	0.0221397
Paternal	Fasting glucose	WASI-II Perceptual reasoning	Estimated fetal weight (PW32-PW19)	250	NA	NA	Total natural direct effect	0.0551227	0.0880077	0.62634	0.531092	-0.117369	0.227615
Paternal	Fasting glucose	WASI-II Perceptual reasoning	Estimated fetal weight (PW32-PW19)	250	NA	NA	Pure natural indirect effect	-0.00293839	0.00668419	-0.439602	0.660225	-0.0160392	0.0101624
Paternal	Fasting glucose	WASI-II Perceptual reasoning	Estimated fetal weight (PW32-PW19)	250	NA	NA	Total effect	0.0521843	0.0877267	0.594851	0.551943	-0.119757	0.224125
Paternal	Fasting glucose	WIAT-III mean score	Estimated fetal weight (PW32-PW19)	201	NA	NA	Controlled direct effect	-0.0336273	0.0859532	-0.391227	0.695629	-0.202093	0.134838
Paternal	Fasting glucose	WIAT-III mean score	Estimated fetal weight (PW32-PW19)	201	NA	NA	Pure natural direct effect	-1.69607	1.24295	-1.36456	0.172392	-4.13221	0.740058
Paternal	Fasting glucose	WIAT-III mean score	Estimated fetal weight (PW32-PW19)	201	NA	NA	Total natural indirect effect	0.00206183	0.00675139	0.305394	0.760066	-0.0111706	0.0152943
Paternal	Fasting glucose	WIAT-III mean score	Estimated fetal weight (PW32-PW19)	201	NA	NA	Total natural direct effect	-1.68291	1.23891	-1.35837	0.174346	-4.11113	0.74532
Paternal	Fasting glucose	WIAT-III mean score	Estimated fetal weight (PW32-PW19)	201	NA	NA	Pure natural indirect effect	-0.011106	0.0148153	-0.749631	0.453477	-0.0401435	0.0179315
Paternal	Fasting glucose	WIAT-III mean score	Estimated fetal weight (PW32-PW19)	201	NA	NA	Total effect	-1.69401	1.24041	-1.36569	0.172036	-4.12517	0.737141
Child	HOMA-IR	WASI-II Perceptual reasoning	Estimated fetal weight (PW26)	296	NA	NA	Controlled direct effect	-0.215607	0.0897329	-2.40276	0.0162718	-0.39148	-0.0397335
Child	HOMA-IR	WASI-II Perceptual reasoning	Estimated fetal weight (PW26)	296	NA	NA	Pure natural direct effect	-0.205387	0.0906979	-2.26452	0.0235422	-0.383152	-0.0276225
Child	HOMA-IR	WASI-II Perceptual reasoning	Estimated fetal weight (PW26)	296	NA	NA	Total natural indirect effect	0.00147365	0.00463389	0.318015	0.750474	-0.00760861	0.0105559
Child	HOMA-IR	WASI-II Perceptual reasoning	Estimated fetal weight (PW26)	296	NA	NA	Total natural direct effect	-0.203317	0.0911831	-2.22976	0.0257632	-0.382032	-0.0246011
Child	HOMA-IR	WASI-II Perceptual reasoning	Estimated fetal weight (PW26)	296	NA	NA	Pure natural indirect effect	-0.000596819	0.00293971	-0.203019	0.83912	-0.00635855	0.00516491
Child	HOMA-IR	WASI-II Perceptual reasoning	Estimated fetal weight (PW26)	296	NA	NA	Total effect	-0.203913	0.0909259	-2.24263	0.0249204	-0.382125	-0.025702
Child	HOMA-IR	WIAT-III mean score	Estimated fetal weight (PW26)	231	NA	NA	Controlled direct effect	-0.306788	0.0978978	-3.13376	0.0017258	-0.498665	-0.114912
Child	HOMA-IR	WIAT-III mean score	Estimated fetal weight (PW26)	231	NA	NA	Pure natural direct effect	-2.01815	1.30313	-1.54869	0.121457	-4.57224	0.535948
Child	HOMA-IR	WIAT-III mean score	Estimated fetal weight (PW26)	231	NA	NA	Total natural indirect effect	0.00178307	0.00559201	0.31886	0.749833	-0.00917707	0.0127432
Child	HOMA-IR	WIAT-III mean score	Estimated fetal weight (PW26)	231	NA	NA	Total natural direct effect	-2.01155	1.29871	-1.54888	0.121411	-4.55697	0.533882
Child	HOMA-IR	WIAT-III mean score	Estimated fetal weight (PW26)	231	NA	NA	Pure natural indirect effect	-0.0048164	0.0102088	-0.471791	0.637076	-0.0248252	0.0151924
Child	HOMA-IR	WIAT-III mean score	Estimated fetal weight (PW26)	231	NA	NA	Total effect	-2.01636	1.30057	-1.55037	0.121053	-4.56543	0.532709
Child	Fasting glucose	WASI-II Perceptual reasoning	Estimated fetal weight (PW26)	251	NA	NA	Controlled direct effect	-0.148913	0.115245	-1.29214	0.196309	-0.37479	0.0769636
Child	Fasting glucose	WASI-II Perceptual reasoning	Estimated fetal weight (PW26)	251	NA	NA	Pure natural direct effect	-0.152401	0.117544	-1.29654	0.19479	-0.382783	0.077982
Child	Fasting glucose	WASI-II Perceptual reasoning	Estimated fetal weight (PW26)	251	NA	NA	Total natural indirect effect	-0.00947458	0.0146562	-0.646455	0.517984	-0.0382002	0.019251
Child	Fasting glucose	WASI-II Perceptual reasoning	Estimated fetal weight (PW26)	251	NA	NA	Total natural direct effect	-0.160361	0.123706	-1.2963	0.194871	-0.402821	0.0820991
Child	Fasting glucose	WASI-II Perceptual reasoning	Estimated fetal weight (PW26)	251	NA	NA	Pure natural indirect effect	-0.00151439	0.0158029	-0.0958302	0.923655	-0.0324874	0.0294587
Child	Fasting glucose	WASI-II Perceptual reasoning	Estimated fetal weight (PW26)	251	NA	NA	Total effect	-0.161875	0.119032	-1.35993	0.173852	-0.395174	0.0714234
Child	Fasting glucose	WIAT-III mean score	Estimated fetal weight (PW26)	199	NA	NA	Controlled direct effect	-0.215402	0.119766	-1.79853	0.0720937	-0.450138	0.0193347
Child	Fasting glucose	WIAT-III mean score	Estimated fetal weight (PW26)	199	NA	NA	Pure natural direct effect	-0.326718	1.1797	-0.276949	0.781819	-2.63889	1.98546
Child	Fasting glucose	WIAT-III mean score	Estimated fetal weight (PW26)	199	NA	NA	Total natural indirect effect	-0.00709488	0.019423	-0.365282	0.714901	-0.0451633	0.0309736
Child	Fasting glucose	WIAT-III mean score	Estimated fetal weight (PW26)	199	NA	NA	Total natural direct effect	-0.324714	1.15846	-0.280298	0.779249	-2.59526	1.94583
Child	Fasting glucose	WIAT-III mean score	Estimated fetal weight (PW26)	199	NA	NA	Pure natural indirect effect	-0.00909802	0.0192587	-0.47241	0.636634	-0.0468444	0.0286484
Child	Fasting glucose	WIAT-III mean score	Estimated fetal weight (PW26)	199	NA	NA	Total effect	-0.333813	1.16858	-0.285655	0.775142	-2.6242	1.95657
Maternal	HOMA-IR	WASI-II Perceptual reasoning	Estimated fetal weight (PW26)	420	NA	NA	Controlled direct effect	-0.0802276	0.0641422	-1.25078	0.211016	-0.205944	0.0454888
Maternal	HOMA-IR	WASI-II Perceptual reasoning	Estimated fetal weight (PW26)	420	NA	NA	Pure natural direct effect	-0.0686992	0.0650667	-1.05583	0.291047	-0.196228	0.0588291
Maternal	HOMA-IR	WASI-II Perceptual reasoning	Estimated fetal weight (PW26)	420	NA	NA	Total natural indirect effect	0.000197756	0.00172034	0.114951	0.908484	-0.00317405	0.00356956
Maternal	HOMA-IR	WASI-II Perceptual reasoning	Estimated fetal weight (PW26)	420	NA	NA	Total natural direct effect	-0.0682845	0.0651767	-1.04768	0.294785	-0.196028	0.0594595
Maternal	HOMA-IR	WASI-II Perceptual reasoning	Estimated fetal weight (PW26)	420	NA	NA	Pure natural indirect effect	-0.00021702	0.00187294	-0.115871	0.907755	-0.00388792	0.00345388
Maternal	HOMA-IR	WASI-II Perceptual reasoning	Estimated fetal weight (PW26)	420	NA	NA	Total effect	-0.0685015	0.0650983	-1.05228	0.292673	-0.196092	0.0590889
Maternal	HOMA-IR	WIAT-III mean score	Estimated fetal weight (PW26)	317	NA	NA	Controlled direct effect	-0.0886592	0.0754303	-1.17538	0.239843	-0.2365	0.0591816
Maternal	HOMA-IR	WIAT-III mean score	Estimated fetal weight (PW26)	317	NA	NA	Pure natural direct effect	-0.687787	0.691507	-0.99462	0.319921	-2.04312	0.667542
Maternal	HOMA-IR	WIAT-III mean score	Estimated fetal weight (PW26)	317	NA	NA	Total natural indirect effect	0.00555899	0.00781942	0.710922	0.477133	-0.00976679	0.0208848
Maternal	HOMA-IR	WIAT-III mean score	Estimated fetal weight (PW26)	317	NA	NA	Total natural direct effect	-0.683273	0.686935	-0.99467	0.319897	-2.02964	0.663095
Maternal	HOMA-IR	WIAT-III mean score	Estimated fetal weight (PW26)	317	NA	NA	Pure natural indirect effect	0.00104542	0.00450933	0.231836	0.816666	-0.00779271	0.00988355
Maternal	HOMA-IR	WIAT-III mean score	Estimated fetal weight (PW26)	317	NA	NA	Total effect	-0.682228	0.688669	-0.990647	0.321858	-2.03199	0.667538
Maternal	Fasting glucose	WASI-II Perceptual reasoning	Estimated fetal weight (PW26)	350	NA	NA	Controlled direct effect	-0.0419189	0.0702256	-0.596917	0.550563	-0.179559	0.0957208
Maternal	Fasting glucose	WASI-II Perceptual reasoning	Estimated fetal weight (PW26)	350	NA	NA	Pure natural direct effect	-0.0324741	0.0710605	-0.456992	0.647677	-0.17175	0.106802
Maternal	Fasting glucose	WASI-II Perceptual reasoning	Estimated fetal weight (PW26)	350	NA	NA	Total natural indirect effect	0.000108662	0.00101464	0.107095	0.914714	-0.00187999	0.00209732
Maternal	Fasting glucose	WASI-II Perceptual reasoning	Estimated fetal weight (PW26)	350	NA	NA	Total natural direct effect	-0.0329189	0.0709828	-0.46376	0.64282	-0.172043	0.106205
Maternal	Fasting glucose	WASI-II Perceptual reasoning	Estimated fetal weight (PW26)	350	NA	NA	Pure natural indirect effect	0.000553559	0.00432584	0.127966	0.898176	-0.00792494	0.00903206
Maternal	Fasting glucose	WASI-II Perceptual reasoning	Estimated fetal weight (PW26)	350	NA	NA	Total effect	-0.0323654	0.0710406	-0.45559	0.648685	-0.171602	0.106872
Maternal	Fasting glucose	WIAT-III mean score	Estimated fetal weight (PW26)	266	NA	NA	Controlled direct effect	-0.10058	0.080284	-1.2528	0.210278	-0.257934	0.0567739
Maternal	Fasting glucose	WIAT-III mean score	Estimated fetal weight (PW26)	266	NA	NA	Pure natural direct effect	-0.370805	0.745333	-0.497503	0.618835	-1.83163	1.09002
Maternal	Fasting glucose	WIAT-III mean score	Estimated fetal weight (PW26)	266	NA	NA	Total natural indirect effect	0.00979275	0.013702	0.714694	0.474798	-0.0170627	0.0366482
Maternal	Fasting glucose	WIAT-III mean score	Estimated fetal weight (PW26)	266	NA	NA	Total natural direct effect	-0.366115	0.733033	-0.499452	0.617461	-1.80283	1.0706
Maternal	Fasting glucose	WIAT-III mean score	Estimated fetal weight (PW26)	266	NA	NA	Pure natural indirect effect	0.00510291	0.0107686	0.473869	0.635593	-0.0160032	0.026209
Maternal	Fasting glucose	WIAT-III mean score	Estimated fetal weight (PW26)	266	NA	NA	Total effect	-0.361012	0.737146	-0.489743	0.624316	-1.80579	1.08377
Paternal	HOMA-IR	WASI-II Perceptual reasoning	Estimated fetal weight (PW26)	304	NA	NA	Controlled direct effect	-0.219185	0.0743919	-2.94635	0.00321544	-0.36499	-0.0733794
Paternal	HOMA-IR	WASI-II Perceptual reasoning	Estimated fetal weight (PW26)	304	NA	NA	Pure natural direct effect	-0.204829	0.0773859	-2.64685	0.00812446	-0.356503	-0.0531555
Paternal	HOMA-IR	WASI-II Perceptual reasoning	Estimated fetal weight (PW26)	304	NA	NA	Total natural indirect effect	0.00179109	0.00549456	0.325974	0.744444	-0.00897806	0.0125602
Paternal	HOMA-IR	WASI-II Perceptual reasoning	Estimated fetal weight (PW26)	304	NA	NA	Total natural direct effect	-0.200421	0.079201	-2.53054	0.0113887	-0.355652	-0.0451901
Paternal	HOMA-IR	WASI-II Perceptual reasoning	Estimated fetal weight (PW26)	304	NA	NA	Pure natural indirect effect	-0.00261679	0.00582335	-0.449362	0.653171	-0.0140303	0.00879676
Paternal	HOMA-IR	WASI-II Perceptual reasoning	Estimated fetal weight (PW26)	304	NA	NA	Total effect	-0.203038	0.0781062	-2.59951	0.00933567	-0.356123	-0.0499526
Paternal	HOMA-IR	WIAT-III mean score	Estimated fetal weight (PW26)	238	NA	NA	Controlled direct effect	-0.101482	0.0842369	-1.20473	0.228309	-0.266584	0.063619
Paternal	HOMA-IR	WIAT-III mean score	Estimated fetal weight (PW26)	238	NA	NA	Pure natural direct effect	-1.79753	1.52115	-1.18169	0.237329	-4.77894	1.18387
Paternal	HOMA-IR	WIAT-III mean score	Estimated fetal weight (PW26)	238	NA	NA	Total natural indirect effect	-0.000291501	0.0038024	-0.0766624	0.938892	-0.00774407	0.00716107
Paternal	HOMA-IR	WIAT-III mean score	Estimated fetal weight (PW26)	238	NA	NA	Total natural direct effect	-1.79185	1.51701	-1.18117	0.237534	-4.76515	1.18144
Paternal	HOMA-IR	WIAT-III mean score	Estimated fetal weight (PW26)	238	NA	NA	Pure natural indirect effect	-0.00597111	0.0120596	-0.495133	0.620506	-0.0296075	0.0176653
Paternal	HOMA-IR	WIAT-III mean score	Estimated fetal weight (PW26)	238	NA	NA	Total effect	-1.79783	1.51894	-1.1836	0.23657	-4.7749	1.17925
Paternal	Fasting glucose	WASI-II Perceptual reasoning	Estimated fetal weight (PW26)	258	NA	NA	Controlled direct effect	0.066947	0.0831477	0.805158	0.420729	-0.0960194	0.229913
Paternal	Fasting glucose	WASI-II Perceptual reasoning	Estimated fetal weight (PW26)	258	NA	NA	Pure natural direct effect	0.0530451	0.0886772	0.598182	0.549718	-0.120759	0.226849
Paternal	Fasting glucose	WASI-II Perceptual reasoning	Estimated fetal weight (PW26)	258	NA	NA	Total natural indirect effect	-0.00174639	0.00679092	-0.257165	0.797051	-0.0150564	0.0115636
Paternal	Fasting glucose	WASI-II Perceptual reasoning	Estimated fetal weight (PW26)	258	NA	NA	Total natural direct effect	0.0518665	0.0893302	0.580616	0.561499	-0.123217	0.22695
Paternal	Fasting glucose	WASI-II Perceptual reasoning	Estimated fetal weight (PW26)	258	NA	NA	Pure natural indirect effect	-0.000567788	0.00278511	-0.203865	0.838459	-0.00602651	0.00489093
Paternal	Fasting glucose	WASI-II Perceptual reasoning	Estimated fetal weight (PW26)	258	NA	NA	Total effect	0.0512987	0.0890008	0.576385	0.564355	-0.12314	0.225737
Paternal	Fasting glucose	WIAT-III mean score	Estimated fetal weight (PW26)	206	NA	NA	Controlled direct effect	0.00713531	0.0840255	0.0849184	0.932326	-0.157552	0.171822
Paternal	Fasting glucose	WIAT-III mean score	Estimated fetal weight (PW26)	206	NA	NA	Pure natural direct effect	-0.475421	1.08601	-0.437769	0.661554	-2.60396	1.65312
Paternal	Fasting glucose	WIAT-III mean score	Estimated fetal weight (PW26)	206	NA	NA	Total natural indirect effect	-0.00287482	0.00650552	-0.441904	0.658558	-0.0156254	0.00987577
Paternal	Fasting glucose	WIAT-III mean score	Estimated fetal weight (PW26)	206	NA	NA	Total natural direct effect	-0.473702	1.08228	-0.437688	0.661612	-2.59493	1.64753
Paternal	Fasting glucose	WIAT-III mean score	Estimated fetal weight (PW26)	206	NA	NA	Pure natural indirect effect	-0.00459407	0.00943254	-0.487045	0.626227	-0.0230815	0.0138934
Paternal	Fasting glucose	WIAT-III mean score	Estimated fetal weight (PW26)	206	NA	NA	Total effect	-0.478296	1.08425	-0.441131	0.659118	-2.60338	1.64679
Child	HOMA-IR	WASI-II Perceptual reasoning	Childhood CRP (Yr6)	142	NA	NA	Controlled direct effect	-0.285368	0.128619	-2.2187	0.0265068	-0.537457	-0.033279
Child	HOMA-IR	WASI-II Perceptual reasoning	Childhood CRP (Yr6)	142	NA	NA	Pure natural direct effect	-0.257329	0.148898	-1.72822	0.083949	-0.549164	0.0345064
Child	HOMA-IR	WASI-II Perceptual reasoning	Childhood CRP (Yr6)	142	NA	NA	Total natural indirect effect	-0.0139835	0.0333487	-0.419312	0.674988	-0.0793457	0.0513787
Child	HOMA-IR	WASI-II Perceptual reasoning	Childhood CRP (Yr6)	142	NA	NA	Total natural direct effect	-0.274916	0.13647	-2.01448	0.043959	-0.542391	-0.00744004
Child	HOMA-IR	WASI-II Perceptual reasoning	Childhood CRP (Yr6)	142	NA	NA	Pure natural indirect effect	0.00360322	0.0119942	0.300413	0.763862	-0.019905	0.0271115
Child	HOMA-IR	WASI-II Perceptual reasoning	Childhood CRP (Yr6)	142	NA	NA	Total effect	-0.271312	0.137065	-1.97945	0.0477658	-0.539954	-0.00267026
Child	HOMA-IR	WIAT-III mean score	Childhood CRP (Yr6)	105	NA	NA	Controlled direct effect	-0.310122	0.167173	-1.85509	0.0635831	-0.637775	0.0175318
Child	HOMA-IR	WIAT-III mean score	Childhood CRP (Yr6)	105	NA	NA	Pure natural direct effect	-0.364646	1.74009	-0.209556	0.834014	-3.77516	3.04587
Child	HOMA-IR	WIAT-III mean score	Childhood CRP (Yr6)	105	NA	NA	Total natural indirect effect	-0.00101184	0.0283122	-0.0357387	0.971491	-0.0565027	0.054479
Child	HOMA-IR	WIAT-III mean score	Childhood CRP (Yr6)	105	NA	NA	Total natural direct effect	-0.363613	1.70784	-0.212908	0.831399	-3.71092	2.9837
Child	HOMA-IR	WIAT-III mean score	Childhood CRP (Yr6)	105	NA	NA	Pure natural indirect effect	-0.0020455	0.0206512	-0.0990503	0.921098	-0.042521	0.03843
Child	HOMA-IR	WIAT-III mean score	Childhood CRP (Yr6)	105	NA	NA	Total effect	-0.365658	1.71807	-0.212831	0.831458	-3.733	3.00169
Child	Fasting glucose	WASI-II Perceptual reasoning	Childhood CRP (Yr6)	142	NA	NA	Controlled direct effect	-0.148388	0.14878	-0.997365	0.318587	-0.439992	0.143216
Child	Fasting glucose	WASI-II Perceptual reasoning	Childhood CRP (Yr6)	142	NA	NA	Pure natural direct effect	-0.125466	0.156066	-0.803932	0.421436	-0.43135	0.180417
Child	Fasting glucose	WASI-II Perceptual reasoning	Childhood CRP (Yr6)	142	NA	NA	Total natural indirect effect	-0.0101404	0.0217795	-0.465593	0.641507	-0.0528273	0.0325466
Child	Fasting glucose	WASI-II Perceptual reasoning	Childhood CRP (Yr6)	142	NA	NA	Total natural direct effect	-0.138293	0.153353	-0.901797	0.367164	-0.438859	0.162273
Child	Fasting glucose	WASI-II Perceptual reasoning	Childhood CRP (Yr6)	142	NA	NA	Pure natural indirect effect	0.00268613	0.0099191	0.270804	0.786542	-0.016755	0.0221272
Child	Fasting glucose	WASI-II Perceptual reasoning	Childhood CRP (Yr6)	142	NA	NA	Total effect	-0.135607	0.153531	-0.883253	0.3771	-0.436522	0.165309
Child	Fasting glucose	WIAT-III mean score	Childhood CRP (Yr6)	105	NA	NA	Controlled direct effect	-0.403286	0.17644	-2.28568	0.0222728	-0.749102	-0.0574699
Child	Fasting glucose	WIAT-III mean score	Childhood CRP (Yr6)	105	NA	NA	Pure natural direct effect	-0.898798	1.73419	-0.518281	0.604262	-4.29775	2.50015
Child	Fasting glucose	WIAT-III mean score	Childhood CRP (Yr6)	105	NA	NA	Total natural indirect effect	-0.000537007	0.0080889	-0.0663882	0.947069	-0.016391	0.015317
Child	Fasting glucose	WIAT-III mean score	Childhood CRP (Yr6)	105	NA	NA	Total natural direct effect	-0.900988	1.7418	-0.517274	0.604965	-4.31485	2.51288
Child	Fasting glucose	WIAT-III mean score	Childhood CRP (Yr6)	105	NA	NA	Pure natural indirect effect	0.00165273	0.00844872	0.195619	0.844908	-0.0149064	0.0182119
Child	Fasting glucose	WIAT-III mean score	Childhood CRP (Yr6)	105	NA	NA	Total effect	-0.899335	1.74054	-0.516698	0.605367	-4.31074	2.51207
Maternal	HOMA-IR	WASI-II Perceptual reasoning	Childhood CRP (Yr6)	201	NA	NA	Controlled direct effect	-0.0824093	0.0876111	-0.940626	0.346897	-0.254124	0.0893054
Maternal	HOMA-IR	WASI-II Perceptual reasoning	Childhood CRP (Yr6)	201	NA	NA	Pure natural direct effect	-0.0430388	0.0921994	-0.466801	0.640642	-0.223746	0.137669
Maternal	HOMA-IR	WASI-II Perceptual reasoning	Childhood CRP (Yr6)	201	NA	NA	Total natural indirect effect	-0.0265616	0.0241944	-1.09784	0.272275	-0.0739817	0.0208586
Maternal	HOMA-IR	WASI-II Perceptual reasoning	Childhood CRP (Yr6)	201	NA	NA	Total natural direct effect	-0.0651531	0.0901163	-0.722988	0.469687	-0.241778	0.111472
Maternal	HOMA-IR	WASI-II Perceptual reasoning	Childhood CRP (Yr6)	201	NA	NA	Pure natural indirect effect	-0.00444727	0.0107244	-0.414685	0.678372	-0.0254668	0.0165723
Maternal	HOMA-IR	WASI-II Perceptual reasoning	Childhood CRP (Yr6)	201	NA	NA	Total effect	-0.0696003	0.0897554	-0.775444	0.438077	-0.245518	0.106317
Maternal	HOMA-IR	WIAT-III mean score	Childhood CRP (Yr6)	149	NA	NA	Controlled direct effect	-0.144983	0.110731	-1.30932	0.190426	-0.362012	0.0720468
Maternal	HOMA-IR	WIAT-III mean score	Childhood CRP (Yr6)	149	NA	NA	Pure natural direct effect	0.101379	0.5588	0.181423	0.856035	-0.993848	1.19661
Maternal	HOMA-IR	WIAT-III mean score	Childhood CRP (Yr6)	149	NA	NA	Total natural indirect effect	-0.0277673	0.0332871	-0.834177	0.404181	-0.0930087	0.0374741
Maternal	HOMA-IR	WIAT-III mean score	Childhood CRP (Yr6)	149	NA	NA	Total natural direct effect	0.0791222	0.549949	0.143872	0.885602	-0.998759	1.157
Maternal	HOMA-IR	WIAT-III mean score	Childhood CRP (Yr6)	149	NA	NA	Pure natural indirect effect	-0.00551032	0.0200655	-0.274617	0.78361	-0.0448379	0.0338173
Maternal	HOMA-IR	WIAT-III mean score	Childhood CRP (Yr6)	149	NA	NA	Total effect	0.0736119	0.548493	0.134208	0.893238	-1.00141	1.14864
Maternal	Fasting glucose	WASI-II Perceptual reasoning	Childhood CRP (Yr6)	202	NA	NA	Controlled direct effect	-0.019307	0.0839436	-0.23	0.818092	-0.183833	0.145219
Maternal	Fasting glucose	WASI-II Perceptual reasoning	Childhood CRP (Yr6)	202	NA	NA	Pure natural direct effect	-0.00330855	0.085642	-0.0386324	0.969183	-0.171164	0.164547
Maternal	Fasting glucose	WASI-II Perceptual reasoning	Childhood CRP (Yr6)	202	NA	NA	Total natural indirect effect	0.000145911	0.00523256	0.0278851	0.977754	-0.0101097	0.0104015
Maternal	Fasting glucose	WASI-II Perceptual reasoning	Childhood CRP (Yr6)	202	NA	NA	Total natural direct effect	-0.00312155	0.0857008	-0.0364238	0.970944	-0.171092	0.164849
Maternal	Fasting glucose	WASI-II Perceptual reasoning	Childhood CRP (Yr6)	202	NA	NA	Pure natural indirect effect	-4.10943e-05	0.00148652	-0.0276447	0.977946	-0.00295462	0.00287243
Maternal	Fasting glucose	WASI-II Perceptual reasoning	Childhood CRP (Yr6)	202	NA	NA	Total effect	-0.00316264	0.0856312	-0.0369333	0.970538	-0.170997	0.164671
Maternal	Fasting glucose	WIAT-III mean score	Childhood CRP (Yr6)	149	NA	NA	Controlled direct effect	-0.0396223	0.109238	-0.362717	0.716817	-0.253724	0.174479
Maternal	Fasting glucose	WIAT-III mean score	Childhood CRP (Yr6)	149	NA	NA	Pure natural direct effect	0.0168658	0.608322	0.0277251	0.977881	-1.17542	1.20916
Maternal	Fasting glucose	WIAT-III mean score	Childhood CRP (Yr6)	149	NA	NA	Total natural indirect effect	-0.019616	0.0237238	-0.826848	0.408323	-0.0661138	0.0268818
Maternal	Fasting glucose	WIAT-III mean score	Childhood CRP (Yr6)	149	NA	NA	Total natural direct effect	-0.000215431	0.609155	-0.000353655	0.999718	-1.19414	1.19371
Maternal	Fasting glucose	WIAT-III mean score	Childhood CRP (Yr6)	149	NA	NA	Pure natural indirect effect	-0.00253473	0.0131834	-0.192267	0.847533	-0.0283737	0.0233042
Maternal	Fasting glucose	WIAT-III mean score	Childhood CRP (Yr6)	149	NA	NA	Total effect	-0.00275016	0.609493	-0.00451221	0.9964	-1.19733	1.19183
Paternal	HOMA-IR	WASI-II Perceptual reasoning	Childhood CRP (Yr6)	146	NA	NA	Controlled direct effect	-0.162081	0.113876	-1.42331	0.154646	-0.385275	0.0611122
Paternal	HOMA-IR	WASI-II Perceptual reasoning	Childhood CRP (Yr6)	146	NA	NA	Pure natural direct effect	-0.137566	0.134154	-1.02544	0.305158	-0.400503	0.125371
Paternal	HOMA-IR	WASI-II Perceptual reasoning	Childhood CRP (Yr6)	146	NA	NA	Total natural indirect effect	0.00506963	0.0102351	0.495319	0.620375	-0.0149908	0.02513
Paternal	HOMA-IR	WASI-II Perceptual reasoning	Childhood CRP (Yr6)	146	NA	NA	Total natural direct effect	-0.114921	0.145116	-0.791929	0.428402	-0.399343	0.1695
Paternal	HOMA-IR	WASI-II Perceptual reasoning	Childhood CRP (Yr6)	146	NA	NA	Pure natural indirect effect	-0.0175752	0.0324603	-0.541436	0.588207	-0.0811962	0.0460458
Paternal	HOMA-IR	WASI-II Perceptual reasoning	Childhood CRP (Yr6)	146	NA	NA	Total effect	-0.132497	0.134473	-0.985304	0.324475	-0.396058	0.131065
Paternal	HOMA-IR	WIAT-III mean score	Childhood CRP (Yr6)	109	NA	NA	Controlled direct effect	-0.167085	0.149532	-1.11739	0.263828	-0.460163	0.125992
Paternal	HOMA-IR	WIAT-III mean score	Childhood CRP (Yr6)	109	NA	NA	Pure natural direct effect	-1.3111	3.33889	-0.392674	0.69456	-7.85521	5.23301
Paternal	HOMA-IR	WIAT-III mean score	Childhood CRP (Yr6)	109	NA	NA	Total natural indirect effect	0.0037549	0.0179191	0.209548	0.83402	-0.0313658	0.0388756
Paternal	HOMA-IR	WIAT-III mean score	Childhood CRP (Yr6)	109	NA	NA	Total natural direct effect	-1.33134	3.39311	-0.392364	0.694789	-7.98171	5.31904
Paternal	HOMA-IR	WIAT-III mean score	Childhood CRP (Yr6)	109	NA	NA	Pure natural indirect effect	0.023993	0.0555004	0.432303	0.665521	-0.0847857	0.132772
Paternal	HOMA-IR	WIAT-III mean score	Childhood CRP (Yr6)	109	NA	NA	Total effect	-1.30734	3.34594	-0.390725	0.696001	-7.86527	5.25058
Paternal	Fasting glucose	WASI-II Perceptual reasoning	Childhood CRP (Yr6)	146	NA	NA	Controlled direct effect	0.0432537	0.112385	0.384871	0.700333	-0.177017	0.263524
Paternal	Fasting glucose	WASI-II Perceptual reasoning	Childhood CRP (Yr6)	146	NA	NA	Pure natural direct effect	0.0254808	0.125126	0.203641	0.838634	-0.219761	0.270723
Paternal	Fasting glucose	WASI-II Perceptual reasoning	Childhood CRP (Yr6)	146	NA	NA	Total natural indirect effect	-0.00190045	0.00693777	-0.273928	0.78414	-0.0154982	0.0116973
Paternal	Fasting glucose	WASI-II Perceptual reasoning	Childhood CRP (Yr6)	146	NA	NA	Total natural direct effect	0.0175652	0.127902	0.137333	0.890767	-0.233118	0.268249
Paternal	Fasting glucose	WASI-II Perceptual reasoning	Childhood CRP (Yr6)	146	NA	NA	Pure natural indirect effect	0.00601509	0.0179285	0.335503	0.737245	-0.0291242	0.0411544
Paternal	Fasting glucose	WASI-II Perceptual reasoning	Childhood CRP (Yr6)	146	NA	NA	Total effect	0.0235803	0.125654	0.18766	0.851143	-0.222698	0.269858
Paternal	Fasting glucose	WIAT-III mean score	Childhood CRP (Yr6)	109	NA	NA	Controlled direct effect	0.0582557	0.128871	0.452048	0.651234	-0.194326	0.310837
Paternal	Fasting glucose	WIAT-III mean score	Childhood CRP (Yr6)	109	NA	NA	Pure natural direct effect	-2.65291	2.53815	-1.04522	0.295923	-7.62759	2.32176
Paternal	Fasting glucose	WIAT-III mean score	Childhood CRP (Yr6)	109	NA	NA	Total natural indirect effect	-4.66329e-05	0.0123499	-0.00377598	0.996987	-0.0242519	0.0241586
Paternal	Fasting glucose	WIAT-III mean score	Childhood CRP (Yr6)	109	NA	NA	Total natural direct effect	-2.68373	2.55786	-1.04921	0.294081	-7.69705	2.32958
Paternal	Fasting glucose	WIAT-III mean score	Childhood CRP (Yr6)	109	NA	NA	Pure natural indirect effect	0.0307729	0.0404512	0.760742	0.446811	-0.0485099	0.110056
Paternal	Fasting glucose	WIAT-III mean score	Childhood CRP (Yr6)	109	NA	NA	Total effect	-2.65296	2.54049	-1.04427	0.296359	-7.63222	2.3263
Child	HOMA-IR	WASI-II Perceptual reasoning	Fasting glucose (PW26)	301	NA	NA	Controlled direct effect	-0.195965	0.0895476	-2.18839	0.0286409	-0.371475	-0.0204554
Child	HOMA-IR	WASI-II Perceptual reasoning	Fasting glucose (PW26)	301	NA	NA	Pure natural direct effect	-0.196165	0.0895942	-2.18949	0.0285616	-0.371767	-0.0205638
Child	HOMA-IR	WASI-II Perceptual reasoning	Fasting glucose (PW26)	301	NA	NA	Total natural indirect effect	0.000316292	0.00358614	0.0881985	0.929719	-0.00671241	0.00734499
Child	HOMA-IR	WASI-II Perceptual reasoning	Fasting glucose (PW26)	301	NA	NA	Total natural direct effect	-0.19627	0.0896128	-2.1902	0.0285096	-0.371908	-0.0206323
Child	HOMA-IR	WASI-II Perceptual reasoning	Fasting glucose (PW26)	301	NA	NA	Pure natural indirect effect	0.000421334	0.00476201	0.0884781	0.929497	-0.00891203	0.0097547
Child	HOMA-IR	WASI-II Perceptual reasoning	Fasting glucose (PW26)	301	NA	NA	Total effect	-0.195849	0.0896908	-2.1836	0.0289916	-0.37164	-0.0200581
Child	HOMA-IR	WIAT-III mean score	Fasting glucose (PW26)	235	NA	NA	Controlled direct effect	-0.303927	0.0971442	-3.12862	0.0017563	-0.494326	-0.113528
Child	HOMA-IR	WIAT-III mean score	Fasting glucose (PW26)	235	NA	NA	Pure natural direct effect	-0.411168	0.266703	-1.54167	0.123153	-0.933896	0.111559
Child	HOMA-IR	WIAT-III mean score	Fasting glucose (PW26)	235	NA	NA	Total natural indirect effect	0.00211582	0.00540362	0.391556	0.695387	-0.00847508	0.0127067
Child	HOMA-IR	WIAT-III mean score	Fasting glucose (PW26)	235	NA	NA	Total natural direct effect	-0.413865	0.267992	-1.54432	0.122511	-0.93912	0.111389
Child	HOMA-IR	WIAT-III mean score	Fasting glucose (PW26)	235	NA	NA	Pure natural indirect effect	0.00481268	0.00975352	0.493431	0.621708	-0.0143039	0.0239292
Child	HOMA-IR	WIAT-III mean score	Fasting glucose (PW26)	235	NA	NA	Total effect	-0.409053	0.267475	-1.52931	0.126188	-0.933295	0.11519
Child	Fasting glucose	WASI-II Perceptual reasoning	Fasting glucose (PW26)	255	NA	NA	Controlled direct effect	-0.158346	0.109276	-1.44904	0.147326	-0.372523	0.0558319
Child	Fasting glucose	WASI-II Perceptual reasoning	Fasting glucose (PW26)	255	NA	NA	Pure natural direct effect	-0.149807	0.110858	-1.35135	0.176585	-0.367085	0.0674701
Child	Fasting glucose	WASI-II Perceptual reasoning	Fasting glucose (PW26)	255	NA	NA	Total natural indirect effect	0.0108023	0.0177551	0.608404	0.54292	-0.0239971	0.0456017
Child	Fasting glucose	WASI-II Perceptual reasoning	Fasting glucose (PW26)	255	NA	NA	Total natural direct effect	-0.140657	0.11078	-1.26969	0.204194	-0.357782	0.0764681
Child	Fasting glucose	WASI-II Perceptual reasoning	Fasting glucose (PW26)	255	NA	NA	Pure natural indirect effect	0.00165157	0.0054477	0.303168	0.761762	-0.00902573	0.0123289
Child	Fasting glucose	WASI-II Perceptual reasoning	Fasting glucose (PW26)	255	NA	NA	Total effect	-0.139005	0.11086	-1.25388	0.209884	-0.356286	0.0782756
Child	Fasting glucose	WIAT-III mean score	Fasting glucose (PW26)	203	NA	NA	Controlled direct effect	-0.239483	0.118021	-2.02916	0.0424416	-0.470799	-0.00816706
Child	Fasting glucose	WIAT-III mean score	Fasting glucose (PW26)	203	NA	NA	Pure natural direct effect	-0.338019	0.452525	-0.746964	0.455085	-1.22495	0.548912
Child	Fasting glucose	WIAT-III mean score	Fasting glucose (PW26)	203	NA	NA	Total natural indirect effect	0.00883786	0.0152281	0.580365	0.561668	-0.0210087	0.0386844
Child	Fasting glucose	WIAT-III mean score	Fasting glucose (PW26)	203	NA	NA	Total natural direct effect	-0.327174	0.450692	-0.725937	0.467878	-1.21051	0.556167
Child	Fasting glucose	WIAT-III mean score	Fasting glucose (PW26)	203	NA	NA	Pure natural indirect effect	-0.00200746	0.00856354	-0.234419	0.81466	-0.0187917	0.0147768
Child	Fasting glucose	WIAT-III mean score	Fasting glucose (PW26)	203	NA	NA	Total effect	-0.329182	0.450935	-0.729997	0.465392	-1.213	0.554635
Maternal	HOMA-IR	WASI-II Perceptual reasoning	Fasting glucose (PW26)	411	NA	NA	Controlled direct effect	-0.0507478	0.0645812	-0.785799	0.431986	-0.177325	0.075829
Maternal	HOMA-IR	WASI-II Perceptual reasoning	Fasting glucose (PW26)	411	NA	NA	Pure natural direct effect	-0.0489717	0.0645795	-0.758316	0.448262	-0.175545	0.0776018
Maternal	HOMA-IR	WASI-II Perceptual reasoning	Fasting glucose (PW26)	411	NA	NA	Total natural indirect effect	-0.00907789	0.00816319	-1.11205	0.266116	-0.0250775	0.00692167
Maternal	HOMA-IR	WASI-II Perceptual reasoning	Fasting glucose (PW26)	411	NA	NA	Total natural direct effect	-0.0435286	0.0648463	-0.671258	0.502056	-0.170625	0.0835678
Maternal	HOMA-IR	WASI-II Perceptual reasoning	Fasting glucose (PW26)	411	NA	NA	Pure natural indirect effect	-0.0145209	0.0109629	-1.32455	0.185321	-0.0360079	0.006966
Maternal	HOMA-IR	WASI-II Perceptual reasoning	Fasting glucose (PW26)	411	NA	NA	Total effect	-0.0580496	0.0645034	-0.899946	0.368149	-0.184474	0.0683748
Maternal	HOMA-IR	WIAT-III mean score	Fasting glucose (PW26)	313	NA	NA	Controlled direct effect	-0.105507	0.074443	-1.41729	0.156399	-0.251413	0.0403985
Maternal	HOMA-IR	WIAT-III mean score	Fasting glucose (PW26)	313	NA	NA	Pure natural direct effect	-0.292428	0.378342	-0.77292	0.43957	-1.03397	0.449109
Maternal	HOMA-IR	WIAT-III mean score	Fasting glucose (PW26)	313	NA	NA	Total natural indirect effect	-0.00278958	0.00754992	-0.369485	0.711766	-0.0175872	0.012008
Maternal	HOMA-IR	WIAT-III mean score	Fasting glucose (PW26)	313	NA	NA	Total natural direct effect	-0.295051	0.37928	-0.777924	0.436614	-1.03843	0.448324
Maternal	HOMA-IR	WIAT-III mean score	Fasting glucose (PW26)	313	NA	NA	Pure natural indirect effect	-0.000167051	0.0021619	-0.0772705	0.938408	-0.00440429	0.00407019
Maternal	HOMA-IR	WIAT-III mean score	Fasting glucose (PW26)	313	NA	NA	Total effect	-0.295218	0.378639	-0.779681	0.435579	-1.03734	0.446902
Maternal	Fasting glucose	WASI-II Perceptual reasoning	Fasting glucose (PW26)	342	NA	NA	Controlled direct effect	-0.0578367	0.069715	-0.829617	0.406755	-0.194476	0.0788021
Maternal	Fasting glucose	WASI-II Perceptual reasoning	Fasting glucose (PW26)	342	NA	NA	Pure natural direct effect	-0.0595208	0.0701686	-0.848254	0.396296	-0.197049	0.0780071
Maternal	Fasting glucose	WASI-II Perceptual reasoning	Fasting glucose (PW26)	342	NA	NA	Total natural indirect effect	-0.0118088	0.0105925	-1.11482	0.264927	-0.0325697	0.00895217
Maternal	Fasting glucose	WASI-II Perceptual reasoning	Fasting glucose (PW26)	342	NA	NA	Total natural direct effect	-0.0682558	0.0706978	-0.96546	0.334315	-0.206821	0.0703092
Maternal	Fasting glucose	WASI-II Perceptual reasoning	Fasting glucose (PW26)	342	NA	NA	Pure natural indirect effect	-0.00307371	0.00746646	-0.411669	0.680582	-0.0177077	0.0115603
Maternal	Fasting glucose	WASI-II Perceptual reasoning	Fasting glucose (PW26)	342	NA	NA	Total effect	-0.0713295	0.0702295	-1.01566	0.309789	-0.208977	0.0663177
Maternal	Fasting glucose	WIAT-III mean score	Fasting glucose (PW26)	262	NA	NA	Controlled direct effect	-0.0916074	0.0782166	-1.1712	0.241518	-0.244909	0.0616943
Maternal	Fasting glucose	WIAT-III mean score	Fasting glucose (PW26)	262	NA	NA	Pure natural direct effect	-0.8826	0.77708	-1.13579	0.256044	-2.40565	0.640449
Maternal	Fasting glucose	WIAT-III mean score	Fasting glucose (PW26)	262	NA	NA	Total natural indirect effect	-0.0076285	0.0102088	-0.747249	0.454913	-0.0276374	0.0123803
Maternal	Fasting glucose	WIAT-III mean score	Fasting glucose (PW26)	262	NA	NA	Total natural direct effect	-0.896457	0.785774	-1.14086	0.253929	-2.43654	0.643631
Maternal	Fasting glucose	WIAT-III mean score	Fasting glucose (PW26)	262	NA	NA	Pure natural indirect effect	0.00622822	0.00932138	0.668165	0.504028	-0.0120413	0.0244978
Maternal	Fasting glucose	WIAT-III mean score	Fasting glucose (PW26)	262	NA	NA	Total effect	-0.890229	0.781634	-1.13893	0.254731	-2.4222	0.641745
Paternal	HOMA-IR	WASI-II Perceptual reasoning	Fasting glucose (PW26)	309	NA	NA	Controlled direct effect	-0.235921	0.074198	-3.17961	0.00147474	-0.381346	-0.0904952
Paternal	HOMA-IR	WASI-II Perceptual reasoning	Fasting glucose (PW26)	309	NA	NA	Pure natural direct effect	-0.237778	0.0749051	-3.17439	0.00150153	-0.384589	-0.0909665
Paternal	HOMA-IR	WASI-II Perceptual reasoning	Fasting glucose (PW26)	309	NA	NA	Total natural indirect effect	-0.000490745	0.00245776	-0.199671	0.841738	-0.00530787	0.00432638
Paternal	HOMA-IR	WASI-II Perceptual reasoning	Fasting glucose (PW26)	309	NA	NA	Total natural direct effect	-0.236045	0.0746144	-3.16354	0.00155865	-0.382287	-0.0898039
Paternal	HOMA-IR	WASI-II Perceptual reasoning	Fasting glucose (PW26)	309	NA	NA	Pure natural indirect effect	-0.00222316	0.00567719	-0.391596	0.695357	-0.0133503	0.00890393
Paternal	HOMA-IR	WASI-II Perceptual reasoning	Fasting glucose (PW26)	309	NA	NA	Total effect	-0.238269	0.074729	-3.18843	0.00143045	-0.384735	-0.0918024
Paternal	HOMA-IR	WIAT-III mean score	Fasting glucose (PW26)	242	NA	NA	Controlled direct effect	-0.0978695	0.0822382	-1.19007	0.234017	-0.259054	0.0633144
Paternal	HOMA-IR	WIAT-III mean score	Fasting glucose (PW26)	242	NA	NA	Pure natural direct effect	-0.564394	0.859387	-0.656741	0.511348	-2.24876	1.11997
Paternal	HOMA-IR	WIAT-III mean score	Fasting glucose (PW26)	242	NA	NA	Total natural indirect effect	-0.00432511	0.00832157	-0.519747	0.60324	-0.0206351	0.0119849
Paternal	HOMA-IR	WIAT-III mean score	Fasting glucose (PW26)	242	NA	NA	Total natural direct effect	-0.574884	0.861533	-0.667281	0.504593	-2.26346	1.11369
Paternal	HOMA-IR	WIAT-III mean score	Fasting glucose (PW26)	242	NA	NA	Pure natural indirect effect	0.00616476	0.0103701	0.594476	0.552194	-0.0141602	0.0264897
Paternal	HOMA-IR	WIAT-III mean score	Fasting glucose (PW26)	242	NA	NA	Total effect	-0.568719	0.860566	-0.660867	0.508698	-2.2554	1.11796
Paternal	Fasting glucose	WASI-II Perceptual reasoning	Fasting glucose (PW26)	262	NA	NA	Controlled direct effect	0.0641446	0.0825591	0.776953	0.437186	-0.0976683	0.225957
Paternal	Fasting glucose	WASI-II Perceptual reasoning	Fasting glucose (PW26)	262	NA	NA	Pure natural direct effect	0.0685726	0.0823904	0.832289	0.405246	-0.0929095	0.230055
Paternal	Fasting glucose	WASI-II Perceptual reasoning	Fasting glucose (PW26)	262	NA	NA	Total natural indirect effect	-0.00724601	0.0106151	-0.682611	0.494852	-0.0280513	0.0135593
Paternal	Fasting glucose	WASI-II Perceptual reasoning	Fasting glucose (PW26)	262	NA	NA	Total natural direct effect	0.0649679	0.082493	0.787557	0.430956	-0.0967153	0.226651
Paternal	Fasting glucose	WASI-II Perceptual reasoning	Fasting glucose (PW26)	262	NA	NA	Pure natural indirect effect	-0.00364125	0.00910666	-0.399845	0.68927	-0.02149	0.0142075
Paternal	Fasting glucose	WASI-II Perceptual reasoning	Fasting glucose (PW26)	262	NA	NA	Total effect	0.0613266	0.082031	0.747603	0.4547	-0.0994512	0.222104
Paternal	Fasting glucose	WIAT-III mean score	Fasting glucose (PW26)	210	NA	NA	Controlled direct effect	0.000582315	0.0852416	0.00683135	0.994549	-0.166488	0.167653
Paternal	Fasting glucose	WIAT-III mean score	Fasting glucose (PW26)	210	NA	NA	Pure natural direct effect	-0.0251584	0.18932	-0.132888	0.894282	-0.396218	0.345901
Paternal	Fasting glucose	WIAT-III mean score	Fasting glucose (PW26)	210	NA	NA	Total natural indirect effect	-0.00156072	0.013416	-0.116333	0.907389	-0.0278557	0.0247342
Paternal	Fasting glucose	WIAT-III mean score	Fasting glucose (PW26)	210	NA	NA	Total natural direct effect	-0.0278184	0.200843	-0.138509	0.889838	-0.421463	0.365826
Paternal	Fasting glucose	WIAT-III mean score	Fasting glucose (PW26)	210	NA	NA	Pure natural indirect effect	0.00109933	0.0124318	0.0884291	0.929536	-0.0232665	0.0254651
Paternal	Fasting glucose	WIAT-III mean score	Fasting glucose (PW26)	210	NA	NA	Total effect	-0.0267191	0.195483	-0.136683	0.891282	-0.409858	0.35642
Child	HOMA-IR	WASI-II Perceptual reasoning	OGTT 2hr glucose (PW26)	301	NA	NA	Controlled direct effect	-0.202357	0.0895753	-2.25907	0.0238789	-0.377921	-0.0267926
Child	HOMA-IR	WASI-II Perceptual reasoning	OGTT 2hr glucose (PW26)	301	NA	NA	Pure natural direct effect	-0.207789	0.0937168	-2.2172	0.0266095	-0.39147	-0.0241072
Child	HOMA-IR	WASI-II Perceptual reasoning	OGTT 2hr glucose (PW26)	301	NA	NA	Total natural indirect effect	0.00616845	0.00916621	0.672955	0.500976	-0.011797	0.0241339
Child	HOMA-IR	WASI-II Perceptual reasoning	OGTT 2hr glucose (PW26)	301	NA	NA	Total natural direct effect	-0.206997	0.0928011	-2.23054	0.0257114	-0.388884	-0.0251101
Child	HOMA-IR	WASI-II Perceptual reasoning	OGTT 2hr glucose (PW26)	301	NA	NA	Pure natural indirect effect	0.00537659	0.00830736	0.647208	0.517498	-0.0109055	0.0216587
Child	HOMA-IR	WASI-II Perceptual reasoning	OGTT 2hr glucose (PW26)	301	NA	NA	Total effect	-0.20162	0.0935024	-2.15631	0.0310594	-0.384882	-0.0183589
Child	HOMA-IR	WIAT-III mean score	OGTT 2hr glucose (PW26)	235	NA	NA	Controlled direct effect	-0.290917	0.097782	-2.97516	0.0029284	-0.482566	-0.0992675
Child	HOMA-IR	WIAT-III mean score	OGTT 2hr glucose (PW26)	235	NA	NA	Pure natural direct effect	-0.504128	0.317888	-1.58587	0.11277	-1.12718	0.118921
Child	HOMA-IR	WIAT-III mean score	OGTT 2hr glucose (PW26)	235	NA	NA	Total natural indirect effect	0.000135293	0.00185402	0.0729727	0.941828	-0.00349851	0.0037691
Child	HOMA-IR	WIAT-III mean score	OGTT 2hr glucose (PW26)	235	NA	NA	Total natural direct effect	-0.504429	0.31805	-1.58601	0.112737	-1.12779	0.118936
Child	HOMA-IR	WIAT-III mean score	OGTT 2hr glucose (PW26)	235	NA	NA	Pure natural indirect effect	0.000436548	0.00576423	0.075734	0.939631	-0.0108611	0.0117342
Child	HOMA-IR	WIAT-III mean score	OGTT 2hr glucose (PW26)	235	NA	NA	Total effect	-0.503993	0.318083	-1.58447	0.113087	-1.12742	0.119439
Child	Fasting glucose	WASI-II Perceptual reasoning	OGTT 2hr glucose (PW26)	255	NA	NA	Controlled direct effect	-0.145218	0.109895	-1.32142	0.186362	-0.360609	0.0701734
Child	Fasting glucose	WASI-II Perceptual reasoning	OGTT 2hr glucose (PW26)	255	NA	NA	Pure natural direct effect	-0.113265	0.110411	-1.02585	0.304961	-0.329667	0.103136
Child	Fasting glucose	WASI-II Perceptual reasoning	OGTT 2hr glucose (PW26)	255	NA	NA	Total natural indirect effect	-0.0054954	0.00982902	-0.559099	0.576094	-0.0247599	0.0137691
Child	Fasting glucose	WASI-II Perceptual reasoning	OGTT 2hr glucose (PW26)	255	NA	NA	Total natural direct effect	-0.106476	0.111417	-0.955654	0.339247	-0.32485	0.111897
Child	Fasting glucose	WASI-II Perceptual reasoning	OGTT 2hr glucose (PW26)	255	NA	NA	Pure natural indirect effect	-0.0122845	0.0151795	-0.809287	0.41835	-0.0420358	0.0174667
Child	Fasting glucose	WASI-II Perceptual reasoning	OGTT 2hr glucose (PW26)	255	NA	NA	Total effect	-0.118761	0.111282	-1.0672	0.28588	-0.33687	0.0993486
Child	Fasting glucose	WIAT-III mean score	OGTT 2hr glucose (PW26)	203	NA	NA	Controlled direct effect	-0.226299	0.117324	-1.92884	0.0537511	-0.456249	0.00365191
Child	Fasting glucose	WIAT-III mean score	OGTT 2hr glucose (PW26)	203	NA	NA	Pure natural direct effect	-0.597771	0.609119	-0.981369	0.326411	-1.79162	0.596081
Child	Fasting glucose	WIAT-III mean score	OGTT 2hr glucose (PW26)	203	NA	NA	Total natural indirect effect	-0.000467293	0.00905035	-0.0516325	0.958821	-0.0182057	0.0172711
Child	Fasting glucose	WIAT-III mean score	OGTT 2hr glucose (PW26)	203	NA	NA	Total natural direct effect	-0.592211	0.602029	-0.983691	0.325267	-1.77217	0.587745
Child	Fasting glucose	WIAT-III mean score	OGTT 2hr glucose (PW26)	203	NA	NA	Pure natural indirect effect	-0.00602725	0.0106782	-0.564446	0.572451	-0.0269561	0.0149016
Child	Fasting glucose	WIAT-III mean score	OGTT 2hr glucose (PW26)	203	NA	NA	Total effect	-0.598238	0.604699	-0.989314	0.322509	-1.78343	0.586951
Maternal	HOMA-IR	WASI-II Perceptual reasoning	OGTT 2hr glucose (PW26)	411	NA	NA	Controlled direct effect	-0.0628119	0.0650675	-0.965333	0.334378	-0.190342	0.0647181
Maternal	HOMA-IR	WASI-II Perceptual reasoning	OGTT 2hr glucose (PW26)	411	NA	NA	Pure natural direct effect	-0.0619515	0.0652066	-0.950081	0.342071	-0.189754	0.065851
Maternal	HOMA-IR	WASI-II Perceptual reasoning	OGTT 2hr glucose (PW26)	411	NA	NA	Total natural indirect effect	0.00365858	0.00968185	0.37788	0.70552	-0.0153175	0.0226347
Maternal	HOMA-IR	WASI-II Perceptual reasoning	OGTT 2hr glucose (PW26)	411	NA	NA	Total natural direct effect	-0.0644365	0.065352	-0.985991	0.324138	-0.192524	0.0636511
Maternal	HOMA-IR	WASI-II Perceptual reasoning	OGTT 2hr glucose (PW26)	411	NA	NA	Pure natural indirect effect	0.00614354	0.0120683	0.509063	0.610708	-0.0175099	0.029797
Maternal	HOMA-IR	WASI-II Perceptual reasoning	OGTT 2hr glucose (PW26)	411	NA	NA	Total effect	-0.0582929	0.0644542	-0.904409	0.365779	-0.184621	0.068035
Maternal	HOMA-IR	WIAT-III mean score	OGTT 2hr glucose (PW26)	313	NA	NA	Controlled direct effect	-0.10432	0.0748821	-1.39313	0.163581	-0.251087	0.0424458
Maternal	HOMA-IR	WIAT-III mean score	OGTT 2hr glucose (PW26)	313	NA	NA	Pure natural direct effect	0.477401	0.800039	0.596723	0.550692	-1.09065	2.04545
Maternal	HOMA-IR	WIAT-III mean score	OGTT 2hr glucose (PW26)	313	NA	NA	Total natural indirect effect	0.00664199	0.00820681	0.809326	0.418328	-0.00944306	0.022727
Maternal	HOMA-IR	WIAT-III mean score	OGTT 2hr glucose (PW26)	313	NA	NA	Total natural direct effect	0.483055	0.807121	0.598491	0.549512	-1.09887	2.06498
Maternal	HOMA-IR	WIAT-III mean score	OGTT 2hr glucose (PW26)	313	NA	NA	Pure natural indirect effect	0.000988553	0.00692787	0.142692	0.886533	-0.0125898	0.0145669
Maternal	HOMA-IR	WIAT-III mean score	OGTT 2hr glucose (PW26)	313	NA	NA	Total effect	0.484043	0.803079	0.602734	0.546685	-1.08996	2.05805
Maternal	Fasting glucose	WASI-II Perceptual reasoning	OGTT 2hr glucose (PW26)	342	NA	NA	Controlled direct effect	-0.0746471	0.0696845	-1.07121	0.284073	-0.211226	0.0619321
Maternal	Fasting glucose	WASI-II Perceptual reasoning	OGTT 2hr glucose (PW26)	342	NA	NA	Pure natural direct effect	-0.0738025	0.0697278	-1.05844	0.289856	-0.210467	0.0628615
Maternal	Fasting glucose	WASI-II Perceptual reasoning	OGTT 2hr glucose (PW26)	342	NA	NA	Total natural indirect effect	0.00600441	0.00771552	0.778225	0.436436	-0.00911773	0.0211265
Maternal	Fasting glucose	WASI-II Perceptual reasoning	OGTT 2hr glucose (PW26)	342	NA	NA	Total natural direct effect	-0.075323	0.0698358	-1.07857	0.280778	-0.212199	0.0615527
Maternal	Fasting glucose	WASI-II Perceptual reasoning	OGTT 2hr glucose (PW26)	342	NA	NA	Pure natural indirect effect	0.00752491	0.00845258	0.89025	0.373332	-0.00904185	0.0240917
Maternal	Fasting glucose	WASI-II Perceptual reasoning	OGTT 2hr glucose (PW26)	342	NA	NA	Total effect	-0.0677981	0.0698048	-0.971252	0.331423	-0.204613	0.0690168
Maternal	Fasting glucose	WIAT-III mean score	OGTT 2hr glucose (PW26)	262	NA	NA	Controlled direct effect	-0.0951206	0.0775778	-1.22613	0.220149	-0.24717	0.0569291
Maternal	Fasting glucose	WIAT-III mean score	OGTT 2hr glucose (PW26)	262	NA	NA	Pure natural direct effect	2.53777	1.46412	1.7333	0.083042	-0.331861	5.40739
Maternal	Fasting glucose	WIAT-III mean score	OGTT 2hr glucose (PW26)	262	NA	NA	Total natural indirect effect	0.0150984	0.0146753	1.02883	0.30356	-0.0136647	0.0438615
Maternal	Fasting glucose	WIAT-III mean score	OGTT 2hr glucose (PW26)	262	NA	NA	Total natural direct effect	2.55441	1.47226	1.73502	0.0827371	-0.331176	5.43999
Maternal	Fasting glucose	WIAT-III mean score	OGTT 2hr glucose (PW26)	262	NA	NA	Pure natural indirect effect	-0.001541	0.00717154	-0.214877	0.829864	-0.015597	0.012515
Maternal	Fasting glucose	WIAT-III mean score	OGTT 2hr glucose (PW26)	262	NA	NA	Total effect	2.55287	1.46846	1.73847	0.082128	-0.325254	5.43098
Paternal	HOMA-IR	WASI-II Perceptual reasoning	OGTT 2hr glucose (PW26)	309	NA	NA	Controlled direct effect	-0.228363	0.0733145	-3.11484	0.00184042	-0.372057	-0.0846694
Paternal	HOMA-IR	WASI-II Perceptual reasoning	OGTT 2hr glucose (PW26)	309	NA	NA	Pure natural direct effect	-0.250872	0.0765862	-3.27568	0.00105407	-0.400978	-0.100766
Paternal	HOMA-IR	WASI-II Perceptual reasoning	OGTT 2hr glucose (PW26)	309	NA	NA	Total natural indirect effect	-0.00186349	0.0068776	-0.270951	0.786429	-0.0153433	0.0116164
Paternal	HOMA-IR	WASI-II Perceptual reasoning	OGTT 2hr glucose (PW26)	309	NA	NA	Total natural direct effect	-0.251915	0.0768477	-3.2781	0.00104507	-0.402533	-0.101296
Paternal	HOMA-IR	WASI-II Perceptual reasoning	OGTT 2hr glucose (PW26)	309	NA	NA	Pure natural indirect effect	-0.00082084	0.00324211	-0.253181	0.800128	-0.00717525	0.00553357
Paternal	HOMA-IR	WASI-II Perceptual reasoning	OGTT 2hr glucose (PW26)	309	NA	NA	Total effect	-0.252735	0.0768328	-3.28942	0.00100394	-0.403325	-0.102146
Paternal	HOMA-IR	WIAT-III mean score	OGTT 2hr glucose (PW26)	242	NA	NA	Controlled direct effect	-0.0914542	0.0837261	-1.0923	0.2747	-0.255554	0.0726459
Paternal	HOMA-IR	WIAT-III mean score	OGTT 2hr glucose (PW26)	242	NA	NA	Pure natural direct effect	-0.0640936	0.28759	-0.222864	0.823641	-0.62776	0.499573
Paternal	HOMA-IR	WIAT-III mean score	OGTT 2hr glucose (PW26)	242	NA	NA	Total natural indirect effect	-0.000969683	0.00606113	-0.159984	0.872894	-0.0128493	0.0109099
Paternal	HOMA-IR	WIAT-III mean score	OGTT 2hr glucose (PW26)	242	NA	NA	Total natural direct effect	-0.0645633	0.283215	-0.227966	0.819673	-0.619654	0.490527
Paternal	HOMA-IR	WIAT-III mean score	OGTT 2hr glucose (PW26)	242	NA	NA	Pure natural indirect effect	-0.000500063	0.00531644	-0.0940597	0.925062	-0.0109201	0.00991996
Paternal	HOMA-IR	WIAT-III mean score	OGTT 2hr glucose (PW26)	242	NA	NA	Total effect	-0.0650633	0.28457	-0.228637	0.819151	-0.622811	0.492685
Paternal	Fasting glucose	WASI-II Perceptual reasoning	OGTT 2hr glucose (PW26)	262	NA	NA	Controlled direct effect	0.0636788	0.0823176	0.773575	0.439182	-0.0976607	0.225018
Paternal	Fasting glucose	WASI-II Perceptual reasoning	OGTT 2hr glucose (PW26)	262	NA	NA	Pure natural direct effect	0.0627434	0.0832363	0.753798	0.45097	-0.100397	0.225884
Paternal	Fasting glucose	WASI-II Perceptual reasoning	OGTT 2hr glucose (PW26)	262	NA	NA	Total natural indirect effect	-0.00148941	0.00942328	-0.158056	0.874413	-0.0199587	0.0169799
Paternal	Fasting glucose	WASI-II Perceptual reasoning	OGTT 2hr glucose (PW26)	262	NA	NA	Total natural direct effect	0.0627194	0.0834004	0.752027	0.452035	-0.100742	0.226181
Paternal	Fasting glucose	WASI-II Perceptual reasoning	OGTT 2hr glucose (PW26)	262	NA	NA	Pure natural indirect effect	-0.0014654	0.00927023	-0.158076	0.874397	-0.0196347	0.0167039
Paternal	Fasting glucose	WASI-II Perceptual reasoning	OGTT 2hr glucose (PW26)	262	NA	NA	Total effect	0.061254	0.0838383	0.730621	0.465011	-0.103066	0.225574
Paternal	Fasting glucose	WIAT-III mean score	OGTT 2hr glucose (PW26)	210	NA	NA	Controlled direct effect	-0.0053742	0.0834083	-0.0644325	0.948626	-0.168851	0.158103
Paternal	Fasting glucose	WIAT-III mean score	OGTT 2hr glucose (PW26)	210	NA	NA	Pure natural direct effect	-0.287001	0.444334	-0.645912	0.518336	-1.15788	0.583877
Paternal	Fasting glucose	WIAT-III mean score	OGTT 2hr glucose (PW26)	210	NA	NA	Total natural indirect effect	1.59139e-06	0.000257295	0.00618509	0.995065	-0.000502698	0.000505881
Paternal	Fasting glucose	WIAT-III mean score	OGTT 2hr glucose (PW26)	210	NA	NA	Total natural direct effect	-0.286974	0.444559	-0.645525	0.518587	-1.15829	0.584345
Paternal	Fasting glucose	WIAT-III mean score	OGTT 2hr glucose (PW26)	210	NA	NA	Pure natural indirect effect	-2.53008e-05	0.00403861	-0.00626474	0.995001	-0.00794083	0.00789023
Paternal	Fasting glucose	WIAT-III mean score	OGTT 2hr glucose (PW26)	210	NA	NA	Total effect	-0.286999	0.444333	-0.64591	0.518337	-1.15788	0.583877
Child	HOMA-IR	WASI-II Perceptual reasoning	Maternal GDM	301	248	53	Controlled direct effect	-0.259529	0.095047	-2.73053	0.00632327	-0.445817	-0.0732399
Child	HOMA-IR	WASI-II Perceptual reasoning	Maternal GDM	301	248	53	Pure natural direct effect	-0.204658	0.0912705	-2.24233	0.0249402	-0.383545	-0.0257714
Child	HOMA-IR	WASI-II Perceptual reasoning	Maternal GDM	301	248	53	Total natural indirect effect	0.0055129	0.00949926	0.580351	0.561678	-0.0131053	0.0241311
Child	HOMA-IR	WASI-II Perceptual reasoning	Maternal GDM	301	248	53	Total natural direct effect	-0.195781	0.0914987	-2.13971	0.0323782	-0.375115	-0.0164465
Child	HOMA-IR	WASI-II Perceptual reasoning	Maternal GDM	301	248	53	Pure natural indirect effect	-0.00336467	0.00680627	-0.494349	0.62106	-0.0167047	0.00997538
Child	HOMA-IR	WASI-II Perceptual reasoning	Maternal GDM	301	248	53	Total effect	-0.199145	0.0911309	-2.18527	0.0288693	-0.377759	-0.0205321
Child	HOMA-IR	WIAT-III mean score	Maternal GDM	235	196	39	Controlled direct effect	-0.349674	0.103709	-3.37169	0.000747078	-0.55294	-0.146409
Child	HOMA-IR	WIAT-III mean score	Maternal GDM	235	196	39	Pure natural direct effect	-0.0778412	0.191039	-0.407463	0.683668	-0.45227	0.296587
Child	HOMA-IR	WIAT-III mean score	Maternal GDM	235	196	39	Total natural indirect effect	-4.71232e-09	6.76763e-08	-0.0696303	0.944488	-1.37355e-07	1.27931e-07
Child	HOMA-IR	WIAT-III mean score	Maternal GDM	235	196	39	Total natural direct effect	-0.0778412	0.191039	-0.407463	0.683668	-0.45227	0.296587
Child	HOMA-IR	WIAT-III mean score	Maternal GDM	235	196	39	Pure natural indirect effect	-9.43326e-10	1.37884e-08	-0.0684146	0.945456	-2.7968e-08	2.60814e-08
Child	HOMA-IR	WIAT-III mean score	Maternal GDM	235	196	39	Total effect	-0.0778412	0.191039	-0.407463	0.683668	-0.45227	0.296587
Child	Fasting glucose	WASI-II Perceptual reasoning	Maternal GDM	255	211	44	Controlled direct effect	-0.142161	0.111518	-1.27479	0.202384	-0.360732	0.0764092
Child	Fasting glucose	WASI-II Perceptual reasoning	Maternal GDM	255	211	44	Pure natural direct effect	-0.137289	0.110537	-1.24202	0.21423	-0.353938	0.0793598
Child	Fasting glucose	WASI-II Perceptual reasoning	Maternal GDM	255	211	44	Total natural indirect effect	0.0112345	0.015849	0.708848	0.478419	-0.019829	0.0422981
Child	Fasting glucose	WASI-II Perceptual reasoning	Maternal GDM	255	211	44	Total natural direct effect	-0.135255	0.113982	-1.18664	0.235371	-0.358654	0.088145
Child	Fasting glucose	WASI-II Perceptual reasoning	Maternal GDM	255	211	44	Pure natural indirect effect	0.00919992	0.0159932	0.575239	0.56513	-0.0221462	0.0405461
Child	Fasting glucose	WASI-II Perceptual reasoning	Maternal GDM	255	211	44	Total effect	-0.126055	0.111917	-1.12632	0.260029	-0.345408	0.0932987
Child	Fasting glucose	WIAT-III mean score	Maternal GDM	203	168	35	Controlled direct effect	-0.210131	0.118543	-1.77261	0.0762935	-0.442472	0.0222097
Child	Fasting glucose	WIAT-III mean score	Maternal GDM	203	168	35	Pure natural direct effect	-0.313523	0.288543	-1.08657	0.277225	-0.879057	0.252011
Child	Fasting glucose	WIAT-III mean score	Maternal GDM	203	168	35	Total natural indirect effect	-1.00189e-14	3.23633e-13	-0.0309575	0.975303	-6.44328e-13	6.24291e-13
Child	Fasting glucose	WIAT-III mean score	Maternal GDM	203	168	35	Total natural direct effect	-0.313523	0.288543	-1.08657	0.277225	-0.879057	0.252011
Child	Fasting glucose	WIAT-III mean score	Maternal GDM	203	168	35	Pure natural indirect effect	-1.80541e-14	5.82335e-13	-0.0310029	0.975267	-1.15941e-12	1.1233e-12
Child	Fasting glucose	WIAT-III mean score	Maternal GDM	203	168	35	Total effect	-0.313523	0.288543	-1.08657	0.277225	-0.879057	0.252011
Maternal	HOMA-IR	WASI-II Perceptual reasoning	Maternal GDM	411	344	67	Controlled direct effect	-0.0861289	0.0703811	-1.22375	0.221047	-0.224073	0.0518156
Maternal	HOMA-IR	WASI-II Perceptual reasoning	Maternal GDM	411	344	67	Pure natural direct effect	-0.0673408	0.0651675	-1.03335	0.301441	-0.195067	0.0603852
Maternal	HOMA-IR	WASI-II Perceptual reasoning	Maternal GDM	411	344	67	Total natural indirect effect	0.00539205	0.00742817	0.725892	0.467905	-0.0091669	0.019951
Maternal	HOMA-IR	WASI-II Perceptual reasoning	Maternal GDM	411	344	67	Total natural direct effect	-0.059924	0.064931	-0.922886	0.356066	-0.187186	0.0673385
Maternal	HOMA-IR	WASI-II Perceptual reasoning	Maternal GDM	411	344	67	Pure natural indirect effect	-0.00202474	0.00790527	-0.256126	0.797854	-0.0175188	0.0134693
Maternal	HOMA-IR	WASI-II Perceptual reasoning	Maternal GDM	411	344	67	Total effect	-0.0619487	0.0646747	-0.957851	0.338138	-0.188709	0.0648113
Maternal	HOMA-IR	WIAT-III mean score	Maternal GDM	313	260	53	Controlled direct effect	-0.156335	0.0796474	-1.96284	0.0496651	-0.312441	-0.000228809
Maternal	HOMA-IR	WIAT-III mean score	Maternal GDM	313	260	53	Pure natural direct effect	0.189973	0.1951	0.973723	0.330194	-0.192415	0.572361
Maternal	HOMA-IR	WIAT-III mean score	Maternal GDM	313	260	53	Total natural indirect effect	1.17692e-09	1.33706e-08	0.0880227	0.929859	-2.5029e-08	2.73828e-08
Maternal	HOMA-IR	WIAT-III mean score	Maternal GDM	313	260	53	Total natural direct effect	0.189973	0.1951	0.973723	0.330194	-0.192415	0.572361
Maternal	HOMA-IR	WIAT-III mean score	Maternal GDM	313	260	53	Pure natural indirect effect	1.26998e-10	1.54022e-09	0.0824545	0.934285	-2.89178e-09	3.14578e-09
Maternal	HOMA-IR	WIAT-III mean score	Maternal GDM	313	260	53	Total effect	0.189973	0.1951	0.973723	0.330194	-0.192415	0.572361
Maternal	Fasting glucose	WASI-II Perceptual reasoning	Maternal GDM	342	288	54	Controlled direct effect	-0.076272	0.0757641	-1.0067	0.314077	-0.224767	0.072223
Maternal	Fasting glucose	WASI-II Perceptual reasoning	Maternal GDM	342	288	54	Pure natural direct effect	-0.0681585	0.0697617	-0.977019	0.32856	-0.204889	0.0685719
Maternal	Fasting glucose	WASI-II Perceptual reasoning	Maternal GDM	342	288	54	Total natural indirect effect	-0.000444764	0.00465943	-0.0954547	0.923954	-0.00957708	0.00868755
Maternal	Fasting glucose	WASI-II Perceptual reasoning	Maternal GDM	342	288	54	Total natural direct effect	-0.0683006	0.0697881	-0.978685	0.327736	-0.205083	0.0684816
Maternal	Fasting glucose	WASI-II Perceptual reasoning	Maternal GDM	342	288	54	Pure natural indirect effect	-0.000302634	0.00318553	-0.0950027	0.924313	-0.00654615	0.00594089
Maternal	Fasting glucose	WASI-II Perceptual reasoning	Maternal GDM	342	288	54	Total effect	-0.0686032	0.0698843	-0.981669	0.326263	-0.205574	0.0683674
Maternal	Fasting glucose	WIAT-III mean score	Maternal GDM	262	217	45	Controlled direct effect	-0.155354	0.0843992	-1.8407	0.0656651	-0.320773	0.0100656
Maternal	Fasting glucose	WIAT-III mean score	Maternal GDM	262	217	45	Pure natural direct effect	0.198161	0.195603	1.01308	0.311023	-0.185213	0.581535
Maternal	Fasting glucose	WIAT-III mean score	Maternal GDM	262	217	45	Total natural indirect effect	-4.3185e-15	8.81798e-14	-0.0489737	0.96094	-1.77148e-13	1.68511e-13
Maternal	Fasting glucose	WIAT-III mean score	Maternal GDM	262	217	45	Total natural direct effect	0.198161	0.195603	1.01308	0.311023	-0.185213	0.581535
Maternal	Fasting glucose	WIAT-III mean score	Maternal GDM	262	217	45	Pure natural indirect effect	-9.03919e-16	1.85337e-14	-0.0487716	0.961101	-3.72293e-14	3.54215e-14
Maternal	Fasting glucose	WIAT-III mean score	Maternal GDM	262	217	45	Total effect	0.198161	0.195603	1.01308	0.311023	-0.185213	0.581535
Paternal	HOMA-IR	WASI-II Perceptual reasoning	Maternal GDM	309	256	53	Controlled direct effect	-0.263408	0.0792548	-3.32355	0.00088878	-0.418744	-0.108071
Paternal	HOMA-IR	WASI-II Perceptual reasoning	Maternal GDM	309	256	53	Pure natural direct effect	-0.220963	0.0749217	-2.94925	0.00318541	-0.367807	-0.0741194
Paternal	HOMA-IR	WASI-II Perceptual reasoning	Maternal GDM	309	256	53	Total natural indirect effect	-0.00780873	0.0101236	-0.771342	0.440505	-0.0276505	0.0120331
Paternal	HOMA-IR	WASI-II Perceptual reasoning	Maternal GDM	309	256	53	Total natural direct effect	-0.231888	0.0743243	-3.11995	0.00180884	-0.377561	-0.0862148
Paternal	HOMA-IR	WASI-II Perceptual reasoning	Maternal GDM	309	256	53	Pure natural indirect effect	0.00311587	0.00797905	0.390506	0.696162	-0.0125228	0.0187545
Paternal	HOMA-IR	WASI-II Perceptual reasoning	Maternal GDM	309	256	53	Total effect	-0.228772	0.0739938	-3.09177	0.00198965	-0.373797	-0.0837468
Paternal	HOMA-IR	WIAT-III mean score	Maternal GDM	242	203	39	Controlled direct effect	-0.0884926	0.088787	-0.996684	0.318918	-0.262512	0.0855268
Paternal	HOMA-IR	WIAT-III mean score	Maternal GDM	242	203	39	Pure natural direct effect	-0.12392	0.244173	-0.507509	0.611797	-0.602489	0.35465
Paternal	HOMA-IR	WIAT-III mean score	Maternal GDM	242	203	39	Total natural indirect effect	-2.49904e-09	3.59423e-08	-0.0695292	0.944568	-7.29446e-08	6.79466e-08
Paternal	HOMA-IR	WIAT-III mean score	Maternal GDM	242	203	39	Total natural direct effect	-0.12392	0.244173	-0.507509	0.611797	-0.602489	0.35465
Paternal	HOMA-IR	WIAT-III mean score	Maternal GDM	242	203	39	Pure natural indirect effect	-3.15527e-09	4.51424e-08	-0.0698959	0.944276	-9.16328e-08	8.53222e-08
Paternal	HOMA-IR	WIAT-III mean score	Maternal GDM	242	203	39	Total effect	-0.12392	0.244173	-0.507509	0.611797	-0.602489	0.35465
Paternal	Fasting glucose	WASI-II Perceptual reasoning	Maternal GDM	262	218	44	Controlled direct effect	0.0332014	0.0878903	0.37776	0.705609	-0.139061	0.205463
Paternal	Fasting glucose	WASI-II Perceptual reasoning	Maternal GDM	262	218	44	Pure natural direct effect	0.0675819	0.0828442	0.815771	0.414631	-0.0947898	0.229954
Paternal	Fasting glucose	WASI-II Perceptual reasoning	Maternal GDM	262	218	44	Total natural indirect effect	-0.0068086	0.0110395	-0.616748	0.537401	-0.0284457	0.0148285
Paternal	Fasting glucose	WASI-II Perceptual reasoning	Maternal GDM	262	218	44	Total natural direct effect	0.0628672	0.0824133	0.762829	0.445566	-0.0986598	0.224394
Paternal	Fasting glucose	WASI-II Perceptual reasoning	Maternal GDM	262	218	44	Pure natural indirect effect	-0.00209391	0.00575226	-0.364015	0.715847	-0.0133681	0.00918032
Paternal	Fasting glucose	WASI-II Perceptual reasoning	Maternal GDM	262	218	44	Total effect	0.0607733	0.0826153	0.735617	0.461964	-0.10115	0.222696
Paternal	Fasting glucose	WIAT-III mean score	Maternal GDM	210	175	35	Controlled direct effect	0.0123241	0.0885823	0.139126	0.889351	-0.161294	0.185942
Paternal	Fasting glucose	WIAT-III mean score	Maternal GDM	210	175	35	Pure natural direct effect	-0.0455146	0.206966	-0.219913	0.825939	-0.451161	0.360132
Paternal	Fasting glucose	WIAT-III mean score	Maternal GDM	210	175	35	Total natural indirect effect	-3.53562e-14	5.6986e-13	-0.0620435	0.950528	-1.15226e-12	1.08155e-12
Paternal	Fasting glucose	WIAT-III mean score	Maternal GDM	210	175	35	Total natural direct effect	-0.0455146	0.206966	-0.219913	0.825939	-0.451161	0.360132
Paternal	Fasting glucose	WIAT-III mean score	Maternal GDM	210	175	35	Pure natural indirect effect	-4.77879e-14	7.69004e-13	-0.0621426	0.950449	-1.55501e-12	1.45943e-12
Paternal	Fasting glucose	WIAT-III mean score	Maternal GDM	210	175	35	Total effect	-0.0455146	0.206966	-0.219913	0.825939	-0.451161	0.360132
Child	HOMA-IR	WASI-II Perceptual reasoning	Maternal EPDS (PW26)	291	NA	NA	Controlled direct effect	-0.217677	0.0928727	-2.34382	0.0190874	-0.399704	-0.0356498
Child	HOMA-IR	WASI-II Perceptual reasoning	Maternal EPDS (PW26)	291	NA	NA	Pure natural direct effect	-0.223369	0.0964735	-2.31533	0.0205946	-0.412453	-0.0342839
Child	HOMA-IR	WASI-II Perceptual reasoning	Maternal EPDS (PW26)	291	NA	NA	Total natural indirect effect	0.00045033	0.00873777	0.0515383	0.958897	-0.0166754	0.017576
Child	HOMA-IR	WASI-II Perceptual reasoning	Maternal EPDS (PW26)	291	NA	NA	Total natural direct effect	-0.223232	0.0963675	-2.31647	0.0205325	-0.412109	-0.0343557
Child	HOMA-IR	WASI-II Perceptual reasoning	Maternal EPDS (PW26)	291	NA	NA	Pure natural indirect effect	0.000314255	0.00610148	0.0515047	0.958923	-0.0116444	0.0122729
Child	HOMA-IR	WASI-II Perceptual reasoning	Maternal EPDS (PW26)	291	NA	NA	Total effect	-0.222918	0.096704	-2.30516	0.0211577	-0.412455	-0.0333818
Child	HOMA-IR	WIAT-III mean score	Maternal EPDS (PW26)	230	NA	NA	Controlled direct effect	-0.297181	0.09996	-2.973	0.00294908	-0.493099	-0.101263
Child	HOMA-IR	WIAT-III mean score	Maternal EPDS (PW26)	230	NA	NA	Pure natural direct effect	-0.0275692	0.650274	-0.0423962	0.966183	-1.30208	1.24694
Child	HOMA-IR	WIAT-III mean score	Maternal EPDS (PW26)	230	NA	NA	Total natural indirect effect	-0.00167279	0.00717851	-0.233028	0.81574	-0.0157424	0.0123968
Child	HOMA-IR	WIAT-III mean score	Maternal EPDS (PW26)	230	NA	NA	Total natural direct effect	-0.0393517	0.647558	-0.0607693	0.951543	-1.30854	1.22984
Child	HOMA-IR	WIAT-III mean score	Maternal EPDS (PW26)	230	NA	NA	Pure natural indirect effect	0.0101097	0.013809	0.732108	0.464103	-0.0169555	0.0371749
Child	HOMA-IR	WIAT-III mean score	Maternal EPDS (PW26)	230	NA	NA	Total effect	-0.029242	0.649021	-0.0450555	0.964063	-1.3013	1.24282
Child	Fasting glucose	WASI-II Perceptual reasoning	Maternal EPDS (PW26)	246	NA	NA	Controlled direct effect	-0.152886	0.11285	-1.35478	0.175488	-0.374068	0.0682951
Child	Fasting glucose	WASI-II Perceptual reasoning	Maternal EPDS (PW26)	246	NA	NA	Pure natural direct effect	-0.147433	0.113726	-1.29638	0.194844	-0.370332	0.0754668
Child	Fasting glucose	WASI-II Perceptual reasoning	Maternal EPDS (PW26)	246	NA	NA	Total natural indirect effect	-0.00364965	0.00822116	-0.443933	0.657091	-0.0197628	0.0124635
Child	Fasting glucose	WASI-II Perceptual reasoning	Maternal EPDS (PW26)	246	NA	NA	Total natural direct effect	-0.142391	0.114316	-1.24559	0.212915	-0.366446	0.0816644
Child	Fasting glucose	WASI-II Perceptual reasoning	Maternal EPDS (PW26)	246	NA	NA	Pure natural indirect effect	-0.00869124	0.0151716	-0.572861	0.566739	-0.0384271	0.0210446
Child	Fasting glucose	WASI-II Perceptual reasoning	Maternal EPDS (PW26)	246	NA	NA	Total effect	-0.151082	0.114283	-1.322	0.186168	-0.375073	0.0729086
Child	Fasting glucose	WIAT-III mean score	Maternal EPDS (PW26)	198	NA	NA	Controlled direct effect	-0.210129	0.119449	-1.75915	0.0785522	-0.444245	0.0239872
Child	Fasting glucose	WIAT-III mean score	Maternal EPDS (PW26)	198	NA	NA	Pure natural direct effect	-0.139205	0.368821	-0.377434	0.705851	-0.862081	0.58367
Child	Fasting glucose	WIAT-III mean score	Maternal EPDS (PW26)	198	NA	NA	Total natural indirect effect	-0.00039885	0.00318796	-0.125111	0.900435	-0.00664713	0.00584944
Child	Fasting glucose	WIAT-III mean score	Maternal EPDS (PW26)	198	NA	NA	Total natural direct effect	-0.13857	0.371546	-0.372957	0.709181	-0.866786	0.589646
Child	Fasting glucose	WIAT-III mean score	Maternal EPDS (PW26)	198	NA	NA	Pure natural indirect effect	-0.00103387	0.00517015	-0.199969	0.841505	-0.0111672	0.00909944
Child	Fasting glucose	WIAT-III mean score	Maternal EPDS (PW26)	198	NA	NA	Total effect	-0.139604	0.370357	-0.376945	0.706214	-0.86549	0.586282
Maternal	HOMA-IR	WASI-II Perceptual reasoning	Maternal EPDS (PW26)	412	NA	NA	Controlled direct effect	-0.0624493	0.066541	-0.938508	0.347983	-0.192867	0.0679687
Maternal	HOMA-IR	WASI-II Perceptual reasoning	Maternal EPDS (PW26)	412	NA	NA	Pure natural direct effect	-0.0523214	0.0667748	-0.783549	0.433305	-0.183198	0.0785549
Maternal	HOMA-IR	WASI-II Perceptual reasoning	Maternal EPDS (PW26)	412	NA	NA	Total natural indirect effect	0.00133913	0.00748254	0.178967	0.857963	-0.0133264	0.0160046
Maternal	HOMA-IR	WASI-II Perceptual reasoning	Maternal EPDS (PW26)	412	NA	NA	Total natural direct effect	-0.0447224	0.0680562	-0.65714	0.511091	-0.17811	0.0886652
Maternal	HOMA-IR	WASI-II Perceptual reasoning	Maternal EPDS (PW26)	412	NA	NA	Pure natural indirect effect	-0.0062598	0.00827654	-0.75633	0.449451	-0.0224815	0.00996193
Maternal	HOMA-IR	WASI-II Perceptual reasoning	Maternal EPDS (PW26)	412	NA	NA	Total effect	-0.0509822	0.0669549	-0.761441	0.446394	-0.182211	0.080247
Maternal	HOMA-IR	WIAT-III mean score	Maternal EPDS (PW26)	312	NA	NA	Controlled direct effect	-0.0698121	0.0771471	-0.904922	0.365507	-0.221018	0.0813934
Maternal	HOMA-IR	WIAT-III mean score	Maternal EPDS (PW26)	312	NA	NA	Pure natural direct effect	-0.362491	0.430445	-0.84213	0.399715	-1.20615	0.481166
Maternal	HOMA-IR	WIAT-III mean score	Maternal EPDS (PW26)	312	NA	NA	Total natural indirect effect	-0.00162629	0.00423495	-0.384016	0.700967	-0.00992664	0.00667407
Maternal	HOMA-IR	WIAT-III mean score	Maternal EPDS (PW26)	312	NA	NA	Total natural direct effect	-0.36516	0.432863	-0.843593	0.398897	-1.21355	0.483235
Maternal	HOMA-IR	WIAT-III mean score	Maternal EPDS (PW26)	312	NA	NA	Pure natural indirect effect	0.00104265	0.00339665	0.306964	0.758871	-0.00561467	0.00769997
Maternal	HOMA-IR	WIAT-III mean score	Maternal EPDS (PW26)	312	NA	NA	Total effect	-0.364117	0.431687	-0.843476	0.398962	-1.21021	0.481973
Maternal	Fasting glucose	WASI-II Perceptual reasoning	Maternal EPDS (PW26)	342	NA	NA	Controlled direct effect	-0.0442816	0.0721608	-0.613652	0.539446	-0.185714	0.0971509
Maternal	Fasting glucose	WASI-II Perceptual reasoning	Maternal EPDS (PW26)	342	NA	NA	Pure natural direct effect	-0.0529415	0.0735825	-0.719484	0.471842	-0.197161	0.0912776
Maternal	Fasting glucose	WASI-II Perceptual reasoning	Maternal EPDS (PW26)	342	NA	NA	Total natural indirect effect	0.000830929	0.00434038	0.191442	0.84818	-0.00767606	0.00933792
Maternal	Fasting glucose	WASI-II Perceptual reasoning	Maternal EPDS (PW26)	342	NA	NA	Total natural direct effect	-0.0522219	0.0733927	-0.711541	0.476749	-0.196069	0.0916252
Maternal	Fasting glucose	WASI-II Perceptual reasoning	Maternal EPDS (PW26)	342	NA	NA	Pure natural indirect effect	0.000111341	0.00112077	0.0993436	0.920865	-0.00208532	0.002308
Maternal	Fasting glucose	WASI-II Perceptual reasoning	Maternal EPDS (PW26)	342	NA	NA	Total effect	-0.0521106	0.0735058	-0.708932	0.478367	-0.196179	0.0919581
Maternal	Fasting glucose	WIAT-III mean score	Maternal EPDS (PW26)	261	NA	NA	Controlled direct effect	-0.0737229	0.0817543	-0.901761	0.367184	-0.233958	0.0865126
Maternal	Fasting glucose	WIAT-III mean score	Maternal EPDS (PW26)	261	NA	NA	Pure natural direct effect	-0.292152	0.441787	-0.661295	0.508423	-1.15804	0.573735
Maternal	Fasting glucose	WIAT-III mean score	Maternal EPDS (PW26)	261	NA	NA	Total natural indirect effect	0.00178282	0.00523872	0.340316	0.733618	-0.00848487	0.0120505
Maternal	Fasting glucose	WIAT-III mean score	Maternal EPDS (PW26)	261	NA	NA	Total natural direct effect	-0.290356	0.439372	-0.660844	0.508713	-1.15151	0.570797
Maternal	Fasting glucose	WIAT-III mean score	Maternal EPDS (PW26)	261	NA	NA	Pure natural indirect effect	-1.28267e-05	0.00249481	-0.00514135	0.995898	-0.00490256	0.00487691
Maternal	Fasting glucose	WIAT-III mean score	Maternal EPDS (PW26)	261	NA	NA	Total effect	-0.290369	0.440602	-0.659027	0.509878	-1.15393	0.573196
Paternal	HOMA-IR	WASI-II Perceptual reasoning	Maternal EPDS (PW26)	299	NA	NA	Controlled direct effect	-0.21839	0.0751571	-2.90579	0.00366331	-0.365696	-0.0710853
Paternal	HOMA-IR	WASI-II Perceptual reasoning	Maternal EPDS (PW26)	299	NA	NA	Pure natural direct effect	-0.204967	0.0806239	-2.54226	0.0110139	-0.362987	-0.0469469
Paternal	HOMA-IR	WASI-II Perceptual reasoning	Maternal EPDS (PW26)	299	NA	NA	Total natural indirect effect	0.000598465	0.00358623	0.166879	0.867465	-0.00643041	0.00762734
Paternal	HOMA-IR	WASI-II Perceptual reasoning	Maternal EPDS (PW26)	299	NA	NA	Total natural direct effect	-0.205671	0.0802054	-2.56431	0.0103382	-0.362871	-0.0484716
Paternal	HOMA-IR	WASI-II Perceptual reasoning	Maternal EPDS (PW26)	299	NA	NA	Pure natural indirect effect	0.00130295	0.00757797	0.171939	0.863486	-0.0135496	0.0161555
Paternal	HOMA-IR	WASI-II Perceptual reasoning	Maternal EPDS (PW26)	299	NA	NA	Total effect	-0.204368	0.0805633	-2.53674	0.0111889	-0.36227	-0.0464672
Paternal	HOMA-IR	WIAT-III mean score	Maternal EPDS (PW26)	237	NA	NA	Controlled direct effect	-0.0820896	0.0833408	-0.984986	0.324631	-0.245434	0.0812554
Paternal	HOMA-IR	WIAT-III mean score	Maternal EPDS (PW26)	237	NA	NA	Pure natural direct effect	-0.111907	1.0305	-0.108595	0.913524	-2.13166	1.90784
Paternal	HOMA-IR	WIAT-III mean score	Maternal EPDS (PW26)	237	NA	NA	Total natural indirect effect	-0.00427225	0.00817049	-0.522888	0.601052	-0.0202861	0.0117416
Paternal	HOMA-IR	WIAT-III mean score	Maternal EPDS (PW26)	237	NA	NA	Total natural direct effect	-0.124171	1.03207	-0.120313	0.904236	-2.147	1.89866
Paternal	HOMA-IR	WIAT-III mean score	Maternal EPDS (PW26)	237	NA	NA	Pure natural indirect effect	0.00799202	0.0138032	0.578999	0.56259	-0.0190617	0.0350457
Paternal	HOMA-IR	WIAT-III mean score	Maternal EPDS (PW26)	237	NA	NA	Total effect	-0.116179	1.031	-0.112686	0.91028	-2.13691	1.90455
Paternal	Fasting glucose	WASI-II Perceptual reasoning	Maternal EPDS (PW26)	253	NA	NA	Controlled direct effect	0.0677667	0.0843473	0.803424	0.421729	-0.097551	0.233084
Paternal	Fasting glucose	WASI-II Perceptual reasoning	Maternal EPDS (PW26)	253	NA	NA	Pure natural direct effect	0.0682687	0.0845047	0.807869	0.419166	-0.0973574	0.233895
Paternal	Fasting glucose	WASI-II Perceptual reasoning	Maternal EPDS (PW26)	253	NA	NA	Total natural indirect effect	-0.00615483	0.00863252	-0.712982	0.475857	-0.0230743	0.0107646
Paternal	Fasting glucose	WASI-II Perceptual reasoning	Maternal EPDS (PW26)	253	NA	NA	Total natural direct effect	0.0685709	0.0852163	0.804669	0.421011	-0.0984499	0.235592
Paternal	Fasting glucose	WASI-II Perceptual reasoning	Maternal EPDS (PW26)	253	NA	NA	Pure natural indirect effect	-0.00645705	0.00929994	-0.694311	0.487487	-0.0246846	0.0117705
Paternal	Fasting glucose	WASI-II Perceptual reasoning	Maternal EPDS (PW26)	253	NA	NA	Total effect	0.0621139	0.0848216	0.732288	0.463993	-0.104133	0.228361
Paternal	Fasting glucose	WIAT-III mean score	Maternal EPDS (PW26)	205	NA	NA	Controlled direct effect	-0.00814752	0.084696	-0.0961972	0.923364	-0.174149	0.157854
Paternal	Fasting glucose	WIAT-III mean score	Maternal EPDS (PW26)	205	NA	NA	Pure natural direct effect	0.0235669	0.187398	0.125758	0.899923	-0.343726	0.39086
Paternal	Fasting glucose	WIAT-III mean score	Maternal EPDS (PW26)	205	NA	NA	Total natural indirect effect	-1.20056e-05	0.000408625	-0.0293804	0.976561	-0.000812895	0.000788884
Paternal	Fasting glucose	WIAT-III mean score	Maternal EPDS (PW26)	205	NA	NA	Total natural direct effect	0.0236895	0.187825	0.126125	0.899633	-0.34444	0.391819
Paternal	Fasting glucose	WIAT-III mean score	Maternal EPDS (PW26)	205	NA	NA	Pure natural indirect effect	-0.000134586	0.00317023	-0.042453	0.966138	-0.00634812	0.00607895
Paternal	Fasting glucose	WIAT-III mean score	Maternal EPDS (PW26)	205	NA	NA	Total effect	0.0235549	0.187431	0.125672	0.899991	-0.343803	0.390913
Child	HOMA-IR	WASI-II Perceptual reasoning	NA	291	NA	NA	Controlled direct effect	-0.217677	0.0928727	-2.34382	0.0190874	-0.399704	-0.0356498
Child	HOMA-IR	WASI-II Perceptual reasoning	NA	291	NA	NA	Pure natural direct effect	-0.223369	0.0964735	-2.31533	0.0205946	-0.412453	-0.0342839
Child	HOMA-IR	WASI-II Perceptual reasoning	NA	291	NA	NA	Total natural indirect effect	0.00045033	0.00873777	0.0515383	0.958897	-0.0166754	0.017576
Child	HOMA-IR	WASI-II Perceptual reasoning	NA	291	NA	NA	Total natural direct effect	-0.223232	0.0963675	-2.31647	0.0205325	-0.412109	-0.0343557
Child	HOMA-IR	WASI-II Perceptual reasoning	NA	291	NA	NA	Pure natural indirect effect	0.000314255	0.00610148	0.0515047	0.958923	-0.0116444	0.0122729
Child	HOMA-IR	WASI-II Perceptual reasoning	NA	291	NA	NA	Total effect	-0.222918	0.096704	-2.30516	0.0211577	-0.412455	-0.0333818
Child	HOMA-IR	WIAT-III mean score	NA	230	NA	NA	Controlled direct effect	-0.296789	0.0999509	-2.96935	0.0029843	-0.492689	-0.100889
Child	HOMA-IR	WIAT-III mean score	NA	230	NA	NA	Pure natural direct effect	-0.0333419	0.656339	-0.0507998	0.959485	-1.31974	1.25306
Child	HOMA-IR	WIAT-III mean score	NA	230	NA	NA	Total natural indirect effect	-0.00191357	0.00731373	-0.261641	0.793599	-0.0162482	0.0124211
Child	HOMA-IR	WIAT-III mean score	NA	230	NA	NA	Total natural direct effect	-0.0453602	0.653673	-0.0693928	0.944677	-1.32653	1.23581
Child	HOMA-IR	WIAT-III mean score	NA	230	NA	NA	Pure natural indirect effect	0.0101047	0.0137437	0.735228	0.462201	-0.0168324	0.0370418
Child	HOMA-IR	WIAT-III mean score	NA	230	NA	NA	Total effect	-0.0352554	0.655101	-0.0538168	0.957081	-1.31923	1.24872
Child	Fasting glucose	WASI-II Perceptual reasoning	NA	246	NA	NA	Controlled direct effect	-0.152886	0.11285	-1.35478	0.175488	-0.374068	0.0682951
Child	Fasting glucose	WASI-II Perceptual reasoning	NA	246	NA	NA	Pure natural direct effect	-0.147433	0.113726	-1.29638	0.194844	-0.370332	0.0754668
Child	Fasting glucose	WASI-II Perceptual reasoning	NA	246	NA	NA	Total natural indirect effect	-0.00364965	0.00822116	-0.443933	0.657091	-0.0197628	0.0124635
Child	Fasting glucose	WASI-II Perceptual reasoning	NA	246	NA	NA	Total natural direct effect	-0.142391	0.114316	-1.24559	0.212915	-0.366446	0.0816644
Child	Fasting glucose	WASI-II Perceptual reasoning	NA	246	NA	NA	Pure natural indirect effect	-0.00869124	0.0151716	-0.572861	0.566739	-0.0384271	0.0210446
Child	Fasting glucose	WASI-II Perceptual reasoning	NA	246	NA	NA	Total effect	-0.151082	0.114283	-1.322	0.186168	-0.375073	0.0729086
Child	Fasting glucose	WIAT-III mean score	NA	198	NA	NA	Controlled direct effect	-0.210129	0.119449	-1.75915	0.0785522	-0.444245	0.0239872
Child	Fasting glucose	WIAT-III mean score	NA	198	NA	NA	Pure natural direct effect	-0.139205	0.368821	-0.377434	0.705851	-0.862081	0.58367
Child	Fasting glucose	WIAT-III mean score	NA	198	NA	NA	Total natural indirect effect	-0.00039885	0.00318796	-0.125111	0.900435	-0.00664713	0.00584944
Child	Fasting glucose	WIAT-III mean score	NA	198	NA	NA	Total natural direct effect	-0.13857	0.371546	-0.372957	0.709181	-0.866786	0.589646
Child	Fasting glucose	WIAT-III mean score	NA	198	NA	NA	Pure natural indirect effect	-0.00103387	0.00517015	-0.199969	0.841505	-0.0111672	0.00909944
Child	Fasting glucose	WIAT-III mean score	NA	198	NA	NA	Total effect	-0.139604	0.370357	-0.376945	0.706214	-0.86549	0.586282
Maternal	HOMA-IR	WASI-II Perceptual reasoning	NA	413	NA	NA	Controlled direct effect	-0.0668044	0.0663174	-1.00734	0.31377	-0.196784	0.0631753
Maternal	HOMA-IR	WASI-II Perceptual reasoning	NA	413	NA	NA	Pure natural direct effect	-0.0564783	0.0665715	-0.848385	0.396223	-0.186956	0.0739995
Maternal	HOMA-IR	WASI-II Perceptual reasoning	NA	413	NA	NA	Total natural indirect effect	0.00169545	0.00718763	0.235885	0.813522	-0.012392	0.0157829
Maternal	HOMA-IR	WASI-II Perceptual reasoning	NA	413	NA	NA	Total natural direct effect	-0.0488863	0.06777	-0.721355	0.470691	-0.181713	0.0839406
Maternal	HOMA-IR	WASI-II Perceptual reasoning	NA	413	NA	NA	Pure natural indirect effect	-0.00589654	0.00796437	-0.740365	0.459079	-0.0215064	0.00971334
Maternal	HOMA-IR	WASI-II Perceptual reasoning	NA	413	NA	NA	Total effect	-0.0547828	0.0667382	-0.820861	0.411725	-0.185587	0.0760217
Maternal	HOMA-IR	WIAT-III mean score	NA	313	NA	NA	Controlled direct effect	-0.0750897	0.0768981	-0.976483	0.328825	-0.225807	0.0756278
Maternal	HOMA-IR	WIAT-III mean score	NA	313	NA	NA	Pure natural direct effect	-0.354416	0.427465	-0.829112	0.407041	-1.19223	0.483399
Maternal	HOMA-IR	WIAT-III mean score	NA	313	NA	NA	Total natural indirect effect	-0.00119871	0.00362683	-0.33051	0.741015	-0.00830717	0.00590976
Maternal	HOMA-IR	WIAT-III mean score	NA	313	NA	NA	Total natural direct effect	-0.356547	0.429611	-0.829931	0.406578	-1.19857	0.485475
Maternal	HOMA-IR	WIAT-III mean score	NA	313	NA	NA	Pure natural indirect effect	0.00093227	0.00314744	0.296199	0.767078	-0.00523661	0.00710115
Maternal	HOMA-IR	WIAT-III mean score	NA	313	NA	NA	Total effect	-0.355615	0.428571	-0.82977	0.406669	-1.1956	0.484368
Maternal	Fasting glucose	WASI-II Perceptual reasoning	NA	343	NA	NA	Controlled direct effect	-0.0501198	0.0718324	-0.697732	0.485345	-0.190909	0.0906692
Maternal	Fasting glucose	WASI-II Perceptual reasoning	NA	343	NA	NA	Pure natural direct effect	-0.0580289	0.0732377	-0.792337	0.428164	-0.201572	0.0855143
Maternal	Fasting glucose	WASI-II Perceptual reasoning	NA	343	NA	NA	Total natural indirect effect	0.00107751	0.00413903	0.260329	0.79461	-0.00703484	0.00918986
Maternal	Fasting glucose	WASI-II Perceptual reasoning	NA	343	NA	NA	Total natural direct effect	-0.0571004	0.0729694	-0.782526	0.433906	-0.200118	0.0859169
Maternal	Fasting glucose	WASI-II Perceptual reasoning	NA	343	NA	NA	Pure natural indirect effect	0.000148967	0.00145211	0.102587	0.918291	-0.00269711	0.00299505
Maternal	Fasting glucose	WASI-II Perceptual reasoning	NA	343	NA	NA	Total effect	-0.0569514	0.0731128	-0.778953	0.436008	-0.20025	0.086347
Maternal	Fasting glucose	WIAT-III mean score	NA	262	NA	NA	Controlled direct effect	-0.0810786	0.0812912	-0.997385	0.318578	-0.240406	0.0782491
Maternal	Fasting glucose	WIAT-III mean score	NA	262	NA	NA	Pure natural direct effect	-0.283345	0.439399	-0.644846	0.519027	-1.14455	0.577862
Maternal	Fasting glucose	WIAT-III mean score	NA	262	NA	NA	Total natural indirect effect	0.00186208	0.00509238	0.36566	0.714619	-0.0081188	0.011843
Maternal	Fasting glucose	WIAT-III mean score	NA	262	NA	NA	Total natural direct effect	-0.281485	0.436471	-0.64491	0.518985	-1.13695	0.573983
Maternal	Fasting glucose	WIAT-III mean score	NA	262	NA	NA	Pure natural indirect effect	1.93956e-06	0.00285541	0.000679258	0.999458	-0.00559456	0.00559844
Maternal	Fasting glucose	WIAT-III mean score	NA	262	NA	NA	Total effect	-0.281483	0.437923	-0.642767	0.520375	-1.1398	0.576831
Paternal	HOMA-IR	WASI-II Perceptual reasoning	NA	299	NA	NA	Controlled direct effect	-0.21839	0.0751571	-2.90579	0.00366331	-0.365696	-0.0710853
Paternal	HOMA-IR	WASI-II Perceptual reasoning	NA	299	NA	NA	Pure natural direct effect	-0.204967	0.0806239	-2.54226	0.0110139	-0.362987	-0.0469469
Paternal	HOMA-IR	WASI-II Perceptual reasoning	NA	299	NA	NA	Total natural indirect effect	0.000598465	0.00358623	0.166879	0.867465	-0.00643041	0.00762734
Paternal	HOMA-IR	WASI-II Perceptual reasoning	NA	299	NA	NA	Total natural direct effect	-0.205671	0.0802054	-2.56431	0.0103382	-0.362871	-0.0484716
Paternal	HOMA-IR	WASI-II Perceptual reasoning	NA	299	NA	NA	Pure natural indirect effect	0.00130295	0.00757797	0.171939	0.863486	-0.0135496	0.0161555
Paternal	HOMA-IR	WASI-II Perceptual reasoning	NA	299	NA	NA	Total effect	-0.204368	0.0805633	-2.53674	0.0111889	-0.36227	-0.0464672
Paternal	HOMA-IR	WIAT-III mean score	NA	237	NA	NA	Controlled direct effect	-0.0821996	0.0833351	-0.986374	0.32395	-0.245533	0.0811342
Paternal	HOMA-IR	WIAT-III mean score	NA	237	NA	NA	Pure natural direct effect	-0.1261	1.03235	-0.122148	0.902782	-2.14948	1.89728
Paternal	HOMA-IR	WIAT-III mean score	NA	237	NA	NA	Total natural indirect effect	-0.00436714	0.00830087	-0.526106	0.598815	-0.0206365	0.0119023
Paternal	HOMA-IR	WIAT-III mean score	NA	237	NA	NA	Total natural direct effect	-0.138398	1.03396	-0.133853	0.893519	-2.16492	1.88812
Paternal	HOMA-IR	WIAT-III mean score	NA	237	NA	NA	Pure natural indirect effect	0.00793088	0.0136959	0.57907	0.562542	-0.0189126	0.0347743
Paternal	HOMA-IR	WIAT-III mean score	NA	237	NA	NA	Total effect	-0.130467	1.03288	-0.126314	0.899484	-2.15488	1.89394
Paternal	Fasting glucose	WASI-II Perceptual reasoning	NA	253	NA	NA	Controlled direct effect	0.0677667	0.0843473	0.803424	0.421729	-0.097551	0.233084
Paternal	Fasting glucose	WASI-II Perceptual reasoning	NA	253	NA	NA	Pure natural direct effect	0.0682687	0.0845047	0.807869	0.419166	-0.0973574	0.233895
Paternal	Fasting glucose	WASI-II Perceptual reasoning	NA	253	NA	NA	Total natural indirect effect	-0.00615483	0.00863252	-0.712982	0.475857	-0.0230743	0.0107646
Paternal	Fasting glucose	WASI-II Perceptual reasoning	NA	253	NA	NA	Total natural direct effect	0.0685709	0.0852163	0.804669	0.421011	-0.0984499	0.235592
Paternal	Fasting glucose	WASI-II Perceptual reasoning	NA	253	NA	NA	Pure natural indirect effect	-0.00645705	0.00929994	-0.694311	0.487487	-0.0246846	0.0117705
Paternal	Fasting glucose	WASI-II Perceptual reasoning	NA	253	NA	NA	Total effect	0.0621139	0.0848216	0.732288	0.463993	-0.104133	0.228361
Paternal	Fasting glucose	WIAT-III mean score	NA	205	NA	NA	Controlled direct effect	-0.00814752	0.084696	-0.0961972	0.923364	-0.174149	0.157854
Paternal	Fasting glucose	WIAT-III mean score	NA	205	NA	NA	Pure natural direct effect	0.0235669	0.187398	0.125758	0.899923	-0.343726	0.39086
Paternal	Fasting glucose	WIAT-III mean score	NA	205	NA	NA	Total natural indirect effect	-1.20056e-05	0.000408625	-0.0293804	0.976561	-0.000812895	0.000788884
Paternal	Fasting glucose	WIAT-III mean score	NA	205	NA	NA	Total natural direct effect	0.0236895	0.187825	0.126125	0.899633	-0.34444	0.391819
Paternal	Fasting glucose	WIAT-III mean score	NA	205	NA	NA	Pure natural indirect effect	-0.000134586	0.00317023	-0.042453	0.966138	-0.00634812	0.00607895
Paternal	Fasting glucose	WIAT-III mean score	NA	205	NA	NA	Total effect	0.0235549	0.187431	0.125672	0.899991	-0.343803	0.390913
Child	HOMA-IR	WASI-II Perceptual reasoning	Maternal BMI (pre-pregnancy)	301	NA	NA	Controlled direct effect	-0.196947	0.089183	-2.20835	0.0272198	-0.371743	-0.0221519
Child	HOMA-IR	WASI-II Perceptual reasoning	Maternal BMI (pre-pregnancy)	301	NA	NA	Pure natural direct effect	-0.184011	0.0907658	-2.02732	0.0426299	-0.361909	-0.00611345
Child	HOMA-IR	WASI-II Perceptual reasoning	Maternal BMI (pre-pregnancy)	301	NA	NA	Total natural indirect effect	-0.0457615	0.0244664	-1.87038	0.0614312	-0.0937149	0.00219183
Child	HOMA-IR	WASI-II Perceptual reasoning	Maternal BMI (pre-pregnancy)	301	NA	NA	Total natural direct effect	-0.205739	0.0907923	-2.26604	0.0234487	-0.383689	-0.0277898
Child	HOMA-IR	WASI-II Perceptual reasoning	Maternal BMI (pre-pregnancy)	301	NA	NA	Pure natural indirect effect	-0.0240332	0.0179918	-1.33579	0.181619	-0.0592965	0.0112301
Child	HOMA-IR	WASI-II Perceptual reasoning	Maternal BMI (pre-pregnancy)	301	NA	NA	Total effect	-0.229773	0.0908228	-2.5299	0.0114095	-0.407782	-0.0517633
Child	HOMA-IR	WIAT-III mean score	Maternal BMI (pre-pregnancy)	235	NA	NA	Controlled direct effect	-0.299561	0.0971689	-3.08289	0.00205	-0.490009	-0.109114
Child	HOMA-IR	WIAT-III mean score	Maternal BMI (pre-pregnancy)	235	NA	NA	Pure natural direct effect	-0.304103	0.113356	-2.68272	0.00730268	-0.526277	-0.0819285
Child	HOMA-IR	WIAT-III mean score	Maternal BMI (pre-pregnancy)	235	NA	NA	Total natural indirect effect	-0.0445327	0.0267058	-1.66753	0.0954092	-0.0968752	0.00780971
Child	HOMA-IR	WIAT-III mean score	Maternal BMI (pre-pregnancy)	235	NA	NA	Total natural direct effect	-0.301387	0.107382	-2.80669	0.0050053	-0.511851	-0.090923
Child	HOMA-IR	WIAT-III mean score	Maternal BMI (pre-pregnancy)	235	NA	NA	Pure natural indirect effect	-0.0472484	0.0273672	-1.72646	0.0842652	-0.100887	0.00639044
Child	HOMA-IR	WIAT-III mean score	Maternal BMI (pre-pregnancy)	235	NA	NA	Total effect	-0.348635	0.10997	-3.17029	0.00152288	-0.564172	-0.133099
Child	Fasting glucose	WASI-II Perceptual reasoning	Maternal BMI (pre-pregnancy)	255	NA	NA	Controlled direct effect	-0.144351	0.109851	-1.31406	0.188825	-0.359654	0.0709527
Child	Fasting glucose	WASI-II Perceptual reasoning	Maternal BMI (pre-pregnancy)	255	NA	NA	Pure natural direct effect	-0.144642	0.110077	-1.31401	0.188844	-0.360389	0.0711051
Child	Fasting glucose	WASI-II Perceptual reasoning	Maternal BMI (pre-pregnancy)	255	NA	NA	Total natural indirect effect	0.0291209	0.0275589	1.05668	0.290659	-0.0248936	0.0831355
Child	Fasting glucose	WASI-II Perceptual reasoning	Maternal BMI (pre-pregnancy)	255	NA	NA	Total natural direct effect	-0.140053	0.109452	-1.27959	0.200691	-0.354574	0.0744683
Child	Fasting glucose	WASI-II Perceptual reasoning	Maternal BMI (pre-pregnancy)	255	NA	NA	Pure natural indirect effect	0.0245318	0.0235299	1.04258	0.297143	-0.021586	0.0706497
Child	Fasting glucose	WASI-II Perceptual reasoning	Maternal BMI (pre-pregnancy)	255	NA	NA	Total effect	-0.115521	0.11183	-1.033	0.301604	-0.334704	0.103663
Child	Fasting glucose	WIAT-III mean score	Maternal BMI (pre-pregnancy)	203	NA	NA	Controlled direct effect	-0.226273	0.1168	-1.93727	0.0527127	-0.455197	0.00265104
Child	Fasting glucose	WIAT-III mean score	Maternal BMI (pre-pregnancy)	203	NA	NA	Pure natural direct effect	-0.210272	0.235291	-0.893667	0.3715	-0.671434	0.25089
Child	Fasting glucose	WIAT-III mean score	Maternal BMI (pre-pregnancy)	203	NA	NA	Total natural indirect effect	0.0196482	0.024743	0.79409	0.427143	-0.0288472	0.0681436
Child	Fasting glucose	WIAT-III mean score	Maternal BMI (pre-pregnancy)	203	NA	NA	Total natural direct effect	-0.205492	0.236732	-0.868037	0.385374	-0.669479	0.258494
Child	Fasting glucose	WIAT-III mean score	Maternal BMI (pre-pregnancy)	203	NA	NA	Pure natural indirect effect	0.0148685	0.0191995	0.774423	0.438681	-0.0227618	0.0524989
Child	Fasting glucose	WIAT-III mean score	Maternal BMI (pre-pregnancy)	203	NA	NA	Total effect	-0.190624	0.23839	-0.799629	0.423926	-0.65786	0.276612
Maternal	HOMA-IR	WASI-II Perceptual reasoning	Maternal BMI (pre-pregnancy)	397	NA	NA	Controlled direct effect	-0.0168235	0.0650839	-0.25849	0.796029	-0.144386	0.110738
Maternal	HOMA-IR	WASI-II Perceptual reasoning	Maternal BMI (pre-pregnancy)	397	NA	NA	Pure natural direct effect	-0.0337508	0.0660982	-0.510616	0.60962	-0.163301	0.0957993
Maternal	HOMA-IR	WASI-II Perceptual reasoning	Maternal BMI (pre-pregnancy)	397	NA	NA	Total natural indirect effect	-0.0115929	0.0134931	-0.859169	0.390247	-0.0380389	0.0148532
Maternal	HOMA-IR	WASI-II Perceptual reasoning	Maternal BMI (pre-pregnancy)	397	NA	NA	Total natural direct effect	-0.0390031	0.0667729	-0.584115	0.559143	-0.169876	0.0918694
Maternal	HOMA-IR	WASI-II Perceptual reasoning	Maternal BMI (pre-pregnancy)	397	NA	NA	Pure natural indirect effect	-0.00634061	0.00796145	-0.796415	0.425791	-0.0219448	0.00926354
Maternal	HOMA-IR	WASI-II Perceptual reasoning	Maternal BMI (pre-pregnancy)	397	NA	NA	Total effect	-0.0453437	0.0671562	-0.675197	0.49955	-0.176967	0.0862801
Maternal	HOMA-IR	WIAT-III mean score	Maternal BMI (pre-pregnancy)	303	NA	NA	Controlled direct effect	-0.0784779	0.0751813	-1.04385	0.296555	-0.225831	0.0688746
Maternal	HOMA-IR	WIAT-III mean score	Maternal BMI (pre-pregnancy)	303	NA	NA	Pure natural direct effect	-0.142069	0.265488	-0.535124	0.592564	-0.662417	0.378278
Maternal	HOMA-IR	WIAT-III mean score	Maternal BMI (pre-pregnancy)	303	NA	NA	Total natural indirect effect	0.00526913	0.00909923	0.579075	0.562539	-0.012565	0.0231033
Maternal	HOMA-IR	WIAT-III mean score	Maternal BMI (pre-pregnancy)	303	NA	NA	Total natural direct effect	-0.145212	0.266425	-0.545039	0.585727	-0.667396	0.376972
Maternal	HOMA-IR	WIAT-III mean score	Maternal BMI (pre-pregnancy)	303	NA	NA	Pure natural indirect effect	0.00841227	0.0137655	0.611113	0.541125	-0.0185676	0.0353921
Maternal	HOMA-IR	WIAT-III mean score	Maternal BMI (pre-pregnancy)	303	NA	NA	Total effect	-0.1368	0.266517	-0.513288	0.60775	-0.659164	0.385564
Maternal	Fasting glucose	WASI-II Perceptual reasoning	Maternal BMI (pre-pregnancy)	329	NA	NA	Controlled direct effect	-0.0394576	0.0703939	-0.560525	0.575121	-0.177427	0.0985119
Maternal	Fasting glucose	WASI-II Perceptual reasoning	Maternal BMI (pre-pregnancy)	329	NA	NA	Pure natural direct effect	-0.0478074	0.0708605	-0.674669	0.499886	-0.186692	0.0910767
Maternal	Fasting glucose	WASI-II Perceptual reasoning	Maternal BMI (pre-pregnancy)	329	NA	NA	Total natural indirect effect	-0.00746938	0.0128984	-0.579091	0.562528	-0.0327499	0.0178111
Maternal	Fasting glucose	WASI-II Perceptual reasoning	Maternal BMI (pre-pregnancy)	329	NA	NA	Total natural direct effect	-0.0505987	0.0711177	-0.711479	0.476788	-0.189987	0.0887894
Maternal	Fasting glucose	WASI-II Perceptual reasoning	Maternal BMI (pre-pregnancy)	329	NA	NA	Pure natural indirect effect	-0.00467808	0.0083757	-0.55853	0.576483	-0.0210942	0.011738
Maternal	Fasting glucose	WASI-II Perceptual reasoning	Maternal BMI (pre-pregnancy)	329	NA	NA	Total effect	-0.0552768	0.071659	-0.771387	0.440478	-0.195726	0.0851722
Maternal	Fasting glucose	WIAT-III mean score	Maternal BMI (pre-pregnancy)	254	NA	NA	Controlled direct effect	-0.0721773	0.0799934	-0.902291	0.366903	-0.228962	0.0846069
Maternal	Fasting glucose	WIAT-III mean score	Maternal BMI (pre-pregnancy)	254	NA	NA	Pure natural direct effect	-0.116909	0.179159	-0.652547	0.514048	-0.468054	0.234235
Maternal	Fasting glucose	WIAT-III mean score	Maternal BMI (pre-pregnancy)	254	NA	NA	Total natural indirect effect	-0.0035293	0.00756446	-0.466564	0.640812	-0.0183554	0.0112968
Maternal	Fasting glucose	WIAT-III mean score	Maternal BMI (pre-pregnancy)	254	NA	NA	Total natural direct effect	-0.115589	0.177979	-0.649455	0.516044	-0.464421	0.233243
Maternal	Fasting glucose	WIAT-III mean score	Maternal BMI (pre-pregnancy)	254	NA	NA	Pure natural indirect effect	-0.00484946	0.010129	-0.478769	0.632103	-0.024702	0.0150031
Maternal	Fasting glucose	WIAT-III mean score	Maternal BMI (pre-pregnancy)	254	NA	NA	Total effect	-0.120439	0.178015	-0.676563	0.498683	-0.469343	0.228465
Paternal	HOMA-IR	WASI-II Perceptual reasoning	Maternal BMI (pre-pregnancy)	309	NA	NA	Controlled direct effect	-0.232562	0.0734018	-3.16834	0.0015331	-0.376427	-0.0886972
Paternal	HOMA-IR	WASI-II Perceptual reasoning	Maternal BMI (pre-pregnancy)	309	NA	NA	Pure natural direct effect	-0.233526	0.0744398	-3.13711	0.0017062	-0.379426	-0.0876268
Paternal	HOMA-IR	WASI-II Perceptual reasoning	Maternal BMI (pre-pregnancy)	309	NA	NA	Total natural indirect effect	-0.0130023	0.0117051	-1.11082	0.266645	-0.035944	0.00993933
Paternal	HOMA-IR	WASI-II Perceptual reasoning	Maternal BMI (pre-pregnancy)	309	NA	NA	Total natural direct effect	-0.224741	0.0743765	-3.02167	0.00251388	-0.370516	-0.0789656
Paternal	HOMA-IR	WASI-II Perceptual reasoning	Maternal BMI (pre-pregnancy)	309	NA	NA	Pure natural indirect effect	-0.0217876	0.0178355	-1.22158	0.221865	-0.0567445	0.0131694
Paternal	HOMA-IR	WASI-II Perceptual reasoning	Maternal BMI (pre-pregnancy)	309	NA	NA	Total effect	-0.246528	0.0751605	-3.28003	0.00103797	-0.39384	-0.0992166
Paternal	HOMA-IR	WIAT-III mean score	Maternal BMI (pre-pregnancy)	242	NA	NA	Controlled direct effect	-0.0907535	0.0832368	-1.09031	0.275579	-0.253895	0.0723876
Paternal	HOMA-IR	WIAT-III mean score	Maternal BMI (pre-pregnancy)	242	NA	NA	Pure natural direct effect	-0.100297	0.20206	-0.496371	0.619633	-0.496327	0.295733
Paternal	HOMA-IR	WIAT-III mean score	Maternal BMI (pre-pregnancy)	242	NA	NA	Total natural indirect effect	-0.00711527	0.0138411	-0.514067	0.607205	-0.0342434	0.0200128
Paternal	HOMA-IR	WIAT-III mean score	Maternal BMI (pre-pregnancy)	242	NA	NA	Total natural direct effect	-0.0983654	0.202014	-0.486924	0.626312	-0.494306	0.297575
Paternal	HOMA-IR	WIAT-III mean score	Maternal BMI (pre-pregnancy)	242	NA	NA	Pure natural indirect effect	-0.00904646	0.0174441	-0.518598	0.604041	-0.0432362	0.0251433
Paternal	HOMA-IR	WIAT-III mean score	Maternal BMI (pre-pregnancy)	242	NA	NA	Total effect	-0.107412	0.201618	-0.532749	0.594207	-0.502576	0.287753
Paternal	Fasting glucose	WASI-II Perceptual reasoning	Maternal BMI (pre-pregnancy)	262	NA	NA	Controlled direct effect	0.0605979	0.0818446	0.740402	0.459056	-0.0998145	0.22101
Paternal	Fasting glucose	WASI-II Perceptual reasoning	Maternal BMI (pre-pregnancy)	262	NA	NA	Pure natural direct effect	0.059114	0.0823535	0.717807	0.472876	-0.102296	0.220524
Paternal	Fasting glucose	WASI-II Perceptual reasoning	Maternal BMI (pre-pregnancy)	262	NA	NA	Total natural indirect effect	-0.0275157	0.0186527	-1.47516	0.14017	-0.0640744	0.00904293
Paternal	Fasting glucose	WASI-II Perceptual reasoning	Maternal BMI (pre-pregnancy)	262	NA	NA	Total natural direct effect	0.0625483	0.0818467	0.764212	0.444741	-0.0978684	0.222965
Paternal	Fasting glucose	WASI-II Perceptual reasoning	Maternal BMI (pre-pregnancy)	262	NA	NA	Pure natural indirect effect	-0.03095	0.0201392	-1.53681	0.12434	-0.0704221	0.008522
Paternal	Fasting glucose	WASI-II Perceptual reasoning	Maternal BMI (pre-pregnancy)	262	NA	NA	Total effect	0.0315982	0.0828224	0.381518	0.702819	-0.130731	0.193927
Paternal	Fasting glucose	WIAT-III mean score	Maternal BMI (pre-pregnancy)	210	NA	NA	Controlled direct effect	0.00365103	0.0824512	0.0442811	0.96468	-0.15795	0.165252
Paternal	Fasting glucose	WIAT-III mean score	Maternal BMI (pre-pregnancy)	210	NA	NA	Pure natural direct effect	-0.00814311	0.153639	-0.0530015	0.957731	-0.30927	0.292984
Paternal	Fasting glucose	WIAT-III mean score	Maternal BMI (pre-pregnancy)	210	NA	NA	Total natural indirect effect	-0.0152756	0.0146968	-1.03938	0.298626	-0.0440809	0.0135296
Paternal	Fasting glucose	WIAT-III mean score	Maternal BMI (pre-pregnancy)	210	NA	NA	Total natural direct effect	-0.00436053	0.151217	-0.0288363	0.976995	-0.30074	0.292018
Paternal	Fasting glucose	WIAT-III mean score	Maternal BMI (pre-pregnancy)	210	NA	NA	Pure natural indirect effect	-0.0190582	0.0164493	-1.1586	0.246618	-0.0512983	0.0131819
Paternal	Fasting glucose	WIAT-III mean score	Maternal BMI (pre-pregnancy)	210	NA	NA	Total effect	-0.0234187	0.151351	-0.154732	0.877033	-0.32006	0.273223
Child	HOMA-IR	WASI-II Perceptual reasoning	Maternal GWG	289	NA	NA	Controlled direct effect	-0.228619	0.0920048	-2.48486	0.0129604	-0.408945	-0.0482925
Child	HOMA-IR	WASI-II Perceptual reasoning	Maternal GWG	289	NA	NA	Pure natural direct effect	-0.198808	0.0951365	-2.08971	0.0366438	-0.385272	-0.0123437
Child	HOMA-IR	WASI-II Perceptual reasoning	Maternal GWG	289	NA	NA	Total natural indirect effect	0.00952531	0.0115157	0.827158	0.408147	-0.0130451	0.0320957
Child	HOMA-IR	WASI-II Perceptual reasoning	Maternal GWG	289	NA	NA	Total natural direct effect	-0.211145	0.0934979	-2.25829	0.0239278	-0.394398	-0.0278926
Child	HOMA-IR	WASI-II Perceptual reasoning	Maternal GWG	289	NA	NA	Pure natural indirect effect	0.0218626	0.0176533	1.23845	0.21555	-0.0127371	0.0564624
Child	HOMA-IR	WASI-II Perceptual reasoning	Maternal GWG	289	NA	NA	Total effect	-0.189282	0.0943166	-2.00688	0.0447621	-0.37414	-0.0044253
Child	HOMA-IR	WIAT-III mean score	Maternal GWG	227	NA	NA	Controlled direct effect	-0.290834	0.100147	-2.90407	0.00368351	-0.487119	-0.0945491
Child	HOMA-IR	WIAT-III mean score	Maternal GWG	227	NA	NA	Pure natural direct effect	0.0209812	0.64317	0.0326215	0.973976	-1.23961	1.28157
Child	HOMA-IR	WIAT-III mean score	Maternal GWG	227	NA	NA	Total natural indirect effect	0.00144227	0.0119384	0.12081	0.903842	-0.0219565	0.024841
Child	HOMA-IR	WIAT-III mean score	Maternal GWG	227	NA	NA	Total natural direct effect	0.0142162	0.630794	0.022537	0.98202	-1.22212	1.25055
Child	HOMA-IR	WIAT-III mean score	Maternal GWG	227	NA	NA	Pure natural indirect effect	0.00820721	0.0132616	0.61887	0.536002	-0.0177851	0.0341995
Child	HOMA-IR	WIAT-III mean score	Maternal GWG	227	NA	NA	Total effect	0.0224235	0.637029	0.0352001	0.97192	-1.22613	1.27098
Child	Fasting glucose	WASI-II Perceptual reasoning	Maternal GWG	248	NA	NA	Controlled direct effect	-0.165181	0.111773	-1.47782	0.139456	-0.384252	0.0538907
Child	Fasting glucose	WASI-II Perceptual reasoning	Maternal GWG	248	NA	NA	Pure natural direct effect	-0.182124	0.115841	-1.57218	0.115908	-0.409169	0.044921
Child	Fasting glucose	WASI-II Perceptual reasoning	Maternal GWG	248	NA	NA	Total natural indirect effect	0.0326189	0.0252768	1.29046	0.196889	-0.0169228	0.0821606
Child	Fasting glucose	WASI-II Perceptual reasoning	Maternal GWG	248	NA	NA	Total natural direct effect	-0.17112	0.112436	-1.52193	0.128026	-0.391491	0.0492508
Child	Fasting glucose	WASI-II Perceptual reasoning	Maternal GWG	248	NA	NA	Pure natural indirect effect	0.0216149	0.0198706	1.08778	0.276691	-0.0173308	0.0605607
Child	Fasting glucose	WASI-II Perceptual reasoning	Maternal GWG	248	NA	NA	Total effect	-0.149505	0.112828	-1.32507	0.185149	-0.370644	0.0716343
Child	Fasting glucose	WIAT-III mean score	Maternal GWG	198	NA	NA	Controlled direct effect	-0.21259	0.118941	-1.78736	0.0738793	-0.44571	0.0205296
Child	Fasting glucose	WIAT-III mean score	Maternal GWG	198	NA	NA	Pure natural direct effect	0.609377	0.849006	0.717753	0.472909	-1.05464	2.2734
Child	Fasting glucose	WIAT-III mean score	Maternal GWG	198	NA	NA	Total natural indirect effect	-0.0300922	0.0317601	-0.947485	0.343391	-0.0923409	0.0321564
Child	Fasting glucose	WIAT-III mean score	Maternal GWG	198	NA	NA	Total natural direct effect	0.565832	0.829445	0.682182	0.495124	-1.05985	2.19151
Child	Fasting glucose	WIAT-III mean score	Maternal GWG	198	NA	NA	Pure natural indirect effect	0.0134522	0.0262254	0.512946	0.607989	-0.0379486	0.0648529
Child	Fasting glucose	WIAT-III mean score	Maternal GWG	198	NA	NA	Total effect	0.579285	0.836638	0.692396	0.488689	-1.0605	2.21906
Maternal	HOMA-IR	WASI-II Perceptual reasoning	Maternal GWG	390	NA	NA	Controlled direct effect	-0.0212358	0.0676449	-0.31393	0.753574	-0.153817	0.111346
Maternal	HOMA-IR	WASI-II Perceptual reasoning	Maternal GWG	390	NA	NA	Pure natural direct effect	-0.0186204	0.0674532	-0.276049	0.78251	-0.150826	0.113585
Maternal	HOMA-IR	WASI-II Perceptual reasoning	Maternal GWG	390	NA	NA	Total natural indirect effect	-0.00080126	0.0031542	-0.25403	0.799472	-0.00698337	0.00538085
Maternal	HOMA-IR	WASI-II Perceptual reasoning	Maternal GWG	390	NA	NA	Total natural direct effect	-0.0190265	0.0674443	-0.282107	0.777862	-0.151215	0.113162
Maternal	HOMA-IR	WASI-II Perceptual reasoning	Maternal GWG	390	NA	NA	Pure natural indirect effect	-0.000395155	0.00184035	-0.214717	0.829988	-0.00400217	0.00321186
Maternal	HOMA-IR	WASI-II Perceptual reasoning	Maternal GWG	390	NA	NA	Total effect	-0.0194216	0.0674807	-0.28781	0.773492	-0.151681	0.112838
Maternal	HOMA-IR	WIAT-III mean score	Maternal GWG	296	NA	NA	Controlled direct effect	-0.0741535	0.0790439	-0.93813	0.348178	-0.229077	0.0807698
Maternal	HOMA-IR	WIAT-III mean score	Maternal GWG	296	NA	NA	Pure natural direct effect	0.114699	0.357525	0.320815	0.748351	-0.586037	0.815436
Maternal	HOMA-IR	WIAT-III mean score	Maternal GWG	296	NA	NA	Total natural indirect effect	0.00640023	0.00858042	0.745911	0.455721	-0.0104171	0.0232175
Maternal	HOMA-IR	WIAT-III mean score	Maternal GWG	296	NA	NA	Total natural direct effect	0.121935	0.362011	0.336827	0.736247	-0.587594	0.831464
Maternal	HOMA-IR	WIAT-III mean score	Maternal GWG	296	NA	NA	Pure natural indirect effect	-0.00083551	0.00716654	-0.116585	0.907189	-0.0148817	0.0132107
Maternal	HOMA-IR	WIAT-III mean score	Maternal GWG	296	NA	NA	Total effect	0.1211	0.359473	0.336881	0.736207	-0.583454	0.825654
Maternal	Fasting glucose	WASI-II Perceptual reasoning	Maternal GWG	324	NA	NA	Controlled direct effect	-0.0401394	0.0724283	-0.554195	0.579445	-0.182096	0.101817
Maternal	Fasting glucose	WASI-II Perceptual reasoning	Maternal GWG	324	NA	NA	Pure natural direct effect	-0.0372646	0.0721571	-0.516437	0.605549	-0.17869	0.104161
Maternal	Fasting glucose	WASI-II Perceptual reasoning	Maternal GWG	324	NA	NA	Total natural indirect effect	0.00145479	0.00446252	0.326002	0.744423	-0.00729159	0.0102012
Maternal	Fasting glucose	WASI-II Perceptual reasoning	Maternal GWG	324	NA	NA	Total natural direct effect	-0.0364104	0.0721562	-0.504606	0.613836	-0.177834	0.105013
Maternal	Fasting glucose	WASI-II Perceptual reasoning	Maternal GWG	324	NA	NA	Pure natural indirect effect	0.000600613	0.00249452	0.240773	0.809731	-0.00428856	0.00548979
Maternal	Fasting glucose	WASI-II Perceptual reasoning	Maternal GWG	324	NA	NA	Total effect	-0.0358098	0.0721952	-0.496014	0.619885	-0.17731	0.10569
Maternal	Fasting glucose	WIAT-III mean score	Maternal GWG	249	NA	NA	Controlled direct effect	-0.0790379	0.0812617	-0.972634	0.330735	-0.238308	0.0802321
Maternal	Fasting glucose	WIAT-III mean score	Maternal GWG	249	NA	NA	Pure natural direct effect	-0.081216	0.406749	-0.199671	0.841738	-0.878429	0.715997
Maternal	Fasting glucose	WIAT-III mean score	Maternal GWG	249	NA	NA	Total natural indirect effect	0.00143693	0.00402237	0.357235	0.720916	-0.00644677	0.00932063
Maternal	Fasting glucose	WIAT-III mean score	Maternal GWG	249	NA	NA	Total natural direct effect	-0.0812341	0.409928	-0.198167	0.842915	-0.884678	0.72221
Maternal	Fasting glucose	WIAT-III mean score	Maternal GWG	249	NA	NA	Pure natural indirect effect	0.00145512	0.00450612	0.322922	0.746754	-0.0073767	0.0102869
Maternal	Fasting glucose	WIAT-III mean score	Maternal GWG	249	NA	NA	Total effect	-0.079779	0.407749	-0.195657	0.844879	-0.878953	0.719395
Paternal	HOMA-IR	WASI-II Perceptual reasoning	Maternal GWG	297	NA	NA	Controlled direct effect	-0.223241	0.0748647	-2.98193	0.00286441	-0.369973	-0.0765088
Paternal	HOMA-IR	WASI-II Perceptual reasoning	Maternal GWG	297	NA	NA	Pure natural direct effect	-0.211562	0.0765044	-2.76536	0.00568609	-0.361508	-0.061616
Paternal	HOMA-IR	WASI-II Perceptual reasoning	Maternal GWG	297	NA	NA	Total natural indirect effect	-0.00105347	0.00594488	-0.177206	0.859347	-0.0127052	0.0105983
Paternal	HOMA-IR	WASI-II Perceptual reasoning	Maternal GWG	297	NA	NA	Total natural direct effect	-0.210949	0.0766972	-2.75042	0.00595188	-0.361273	-0.0606258
Paternal	HOMA-IR	WASI-II Perceptual reasoning	Maternal GWG	297	NA	NA	Pure natural indirect effect	-0.00166584	0.00936196	-0.177937	0.858772	-0.0200149	0.0166833
Paternal	HOMA-IR	WASI-II Perceptual reasoning	Maternal GWG	297	NA	NA	Total effect	-0.212615	0.0769027	-2.76473	0.00569697	-0.363342	-0.0618888
Paternal	HOMA-IR	WIAT-III mean score	Maternal GWG	234	NA	NA	Controlled direct effect	-0.0701221	0.0853504	-0.821579	0.411317	-0.237406	0.0971617
Paternal	HOMA-IR	WIAT-III mean score	Maternal GWG	234	NA	NA	Pure natural direct effect	-0.145402	0.531862	-0.273384	0.784558	-1.18783	0.897027
Paternal	HOMA-IR	WIAT-III mean score	Maternal GWG	234	NA	NA	Total natural indirect effect	0.000569974	0.0067606	0.0843082	0.932811	-0.0126806	0.0138205
Paternal	HOMA-IR	WIAT-III mean score	Maternal GWG	234	NA	NA	Total natural direct effect	-0.14657	0.539908	-0.271471	0.786029	-1.20477	0.911631
Paternal	HOMA-IR	WIAT-III mean score	Maternal GWG	234	NA	NA	Pure natural indirect effect	0.00173732	0.00802675	0.216441	0.828644	-0.0139948	0.0174694
Paternal	HOMA-IR	WIAT-III mean score	Maternal GWG	234	NA	NA	Total effect	-0.144832	0.534868	-0.270781	0.786559	-1.19315	0.90349
Paternal	Fasting glucose	WASI-II Perceptual reasoning	Maternal GWG	255	NA	NA	Controlled direct effect	0.0743389	0.0837825	0.887284	0.374926	-0.0898718	0.23855
Paternal	Fasting glucose	WASI-II Perceptual reasoning	Maternal GWG	255	NA	NA	Pure natural direct effect	0.0753982	0.0856002	0.880818	0.378416	-0.0923751	0.243172
Paternal	Fasting glucose	WASI-II Perceptual reasoning	Maternal GWG	255	NA	NA	Total natural indirect effect	0.00388659	0.00744858	0.52179	0.601817	-0.0107124	0.0184855
Paternal	Fasting glucose	WASI-II Perceptual reasoning	Maternal GWG	255	NA	NA	Total natural direct effect	0.075214	0.0847267	0.887724	0.374689	-0.0908474	0.241275
Paternal	Fasting glucose	WASI-II Perceptual reasoning	Maternal GWG	255	NA	NA	Pure natural indirect effect	0.00407088	0.00757282	0.537565	0.590878	-0.0107716	0.0189133
Paternal	Fasting glucose	WASI-II Perceptual reasoning	Maternal GWG	255	NA	NA	Total effect	0.0792848	0.0852614	0.929903	0.352422	-0.0878245	0.246394
Paternal	Fasting glucose	WIAT-III mean score	Maternal GWG	205	NA	NA	Controlled direct effect	0.00648268	0.0837129	0.0774395	0.938274	-0.157592	0.170557
Paternal	Fasting glucose	WIAT-III mean score	Maternal GWG	205	NA	NA	Pure natural direct effect	-0.291512	0.66436	-0.438787	0.660816	-1.59363	1.01061
Paternal	Fasting glucose	WIAT-III mean score	Maternal GWG	205	NA	NA	Total natural indirect effect	0.00119163	0.00411394	0.289657	0.772078	-0.00687155	0.00925482
Paternal	Fasting glucose	WIAT-III mean score	Maternal GWG	205	NA	NA	Total natural direct effect	-0.293006	0.667482	-0.438973	0.660681	-1.60125	1.01523
Paternal	Fasting glucose	WIAT-III mean score	Maternal GWG	205	NA	NA	Pure natural indirect effect	0.00268568	0.0074051	0.36268	0.716844	-0.011828	0.0171994
Paternal	Fasting glucose	WIAT-III mean score	Maternal GWG	205	NA	NA	Total effect	-0.290321	0.665638	-0.436154	0.662725	-1.59495	1.01431
Child	HOMA-IR	WASI-II Perceptual reasoning	Birth weight	301	NA	NA	Controlled direct effect	-0.193386	0.0902658	-2.14241	0.0321606	-0.370304	-0.0164685
Child	HOMA-IR	WASI-II Perceptual reasoning	Birth weight	301	NA	NA	Pure natural direct effect	-0.192476	0.0905099	-2.12657	0.0334558	-0.369872	-0.0150795
Child	HOMA-IR	WASI-II Perceptual reasoning	Birth weight	301	NA	NA	Total natural indirect effect	0.00211936	0.0130899	0.161908	0.871378	-0.0235363	0.027775
Child	HOMA-IR	WASI-II Perceptual reasoning	Birth weight	301	NA	NA	Total natural direct effect	-0.188591	0.0924002	-2.04103	0.0412483	-0.369692	-0.00749009
Child	HOMA-IR	WASI-II Perceptual reasoning	Birth weight	301	NA	NA	Pure natural indirect effect	-0.00176512	0.0111378	-0.158481	0.874078	-0.0235947	0.0200645
Child	HOMA-IR	WASI-II Perceptual reasoning	Birth weight	301	NA	NA	Total effect	-0.190356	0.0909613	-2.09272	0.0363744	-0.368637	-0.0120754
Child	HOMA-IR	WIAT-III mean score	Birth weight	235	NA	NA	Controlled direct effect	-0.305804	0.0977136	-3.1296	0.00175045	-0.49732	-0.114289
Child	HOMA-IR	WIAT-III mean score	Birth weight	235	NA	NA	Pure natural direct effect	0.0405887	0.50656	0.080126	0.936137	-0.952251	1.03343
Child	HOMA-IR	WIAT-III mean score	Birth weight	235	NA	NA	Total natural indirect effect	0.00998832	0.0145592	0.686049	0.492682	-0.0185472	0.0385238
Child	HOMA-IR	WIAT-III mean score	Birth weight	235	NA	NA	Total natural direct effect	0.0560075	0.512458	0.109292	0.912971	-0.948392	1.06041
Child	HOMA-IR	WIAT-III mean score	Birth weight	235	NA	NA	Pure natural indirect effect	-0.00543052	0.011624	-0.467183	0.640369	-0.0282131	0.0173521
Child	HOMA-IR	WIAT-III mean score	Birth weight	235	NA	NA	Total effect	0.050577	0.510361	0.0991005	0.921059	-0.949711	1.05087
Child	Fasting glucose	WASI-II Perceptual reasoning	Birth weight	255	NA	NA	Controlled direct effect	-0.129206	0.111155	-1.1624	0.245073	-0.347066	0.0886531
Child	Fasting glucose	WASI-II Perceptual reasoning	Birth weight	255	NA	NA	Pure natural direct effect	-0.129043	0.111309	-1.15932	0.246326	-0.347206	0.0891192
Child	Fasting glucose	WASI-II Perceptual reasoning	Birth weight	255	NA	NA	Total natural indirect effect	-0.0068546	0.0179634	-0.381586	0.702768	-0.0420623	0.0283531
Child	Fasting glucose	WASI-II Perceptual reasoning	Birth weight	255	NA	NA	Total natural direct effect	-0.126805	0.114453	-1.10793	0.267894	-0.351129	0.0975182
Child	Fasting glucose	WASI-II Perceptual reasoning	Birth weight	255	NA	NA	Pure natural indirect effect	-0.00909257	0.0158563	-0.573435	0.56635	-0.0401704	0.0219853
Child	Fasting glucose	WASI-II Perceptual reasoning	Birth weight	255	NA	NA	Total effect	-0.135898	0.112309	-1.21003	0.226266	-0.356019	0.0842238
Child	Fasting glucose	WIAT-III mean score	Birth weight	203	NA	NA	Controlled direct effect	-0.208233	0.117097	-1.77829	0.0753556	-0.437738	0.021273
Child	Fasting glucose	WIAT-III mean score	Birth weight	203	NA	NA	Pure natural direct effect	-0.173647	0.298795	-0.581156	0.561135	-0.759275	0.411981
Child	Fasting glucose	WIAT-III mean score	Birth weight	203	NA	NA	Total natural indirect effect	-0.00877936	0.0198133	-0.443105	0.65769	-0.0476127	0.0300539
Child	Fasting glucose	WIAT-III mean score	Birth weight	203	NA	NA	Total natural direct effect	-0.171448	0.314293	-0.545505	0.585406	-0.787451	0.444555
Child	Fasting glucose	WIAT-III mean score	Birth weight	203	NA	NA	Pure natural indirect effect	-0.0109778	0.0169946	-0.645957	0.518307	-0.0442866	0.0223311
Child	Fasting glucose	WIAT-III mean score	Birth weight	203	NA	NA	Total effect	-0.182426	0.309302	-0.5898	0.555325	-0.788646	0.423794
Maternal	HOMA-IR	WASI-II Perceptual reasoning	Birth weight	429	NA	NA	Controlled direct effect	-0.0678523	0.0638989	-1.06187	0.288295	-0.193092	0.0573872
Maternal	HOMA-IR	WASI-II Perceptual reasoning	Birth weight	429	NA	NA	Pure natural direct effect	-0.0559597	0.0636278	-0.879485	0.379138	-0.180668	0.0687484
Maternal	HOMA-IR	WASI-II Perceptual reasoning	Birth weight	429	NA	NA	Total natural indirect effect	-0.000363101	0.00345254	-0.105169	0.916242	-0.00712996	0.00640376
Maternal	HOMA-IR	WASI-II Perceptual reasoning	Birth weight	429	NA	NA	Total natural direct effect	-0.0513554	0.0638807	-0.803926	0.421439	-0.176559	0.0738485
Maternal	HOMA-IR	WASI-II Perceptual reasoning	Birth weight	429	NA	NA	Pure natural indirect effect	-0.00496736	0.00661342	-0.751102	0.452591	-0.0179294	0.00799472
Maternal	HOMA-IR	WASI-II Perceptual reasoning	Birth weight	429	NA	NA	Total effect	-0.0563228	0.0636638	-0.884691	0.376324	-0.181102	0.068456
Maternal	HOMA-IR	WIAT-III mean score	Birth weight	323	NA	NA	Controlled direct effect	-0.0852746	0.0746942	-1.14165	0.253599	-0.231672	0.0611233
Maternal	HOMA-IR	WIAT-III mean score	Birth weight	323	NA	NA	Pure natural direct effect	0.105784	0.562289	0.188131	0.850774	-0.996283	1.20785
Maternal	HOMA-IR	WIAT-III mean score	Birth weight	323	NA	NA	Total natural indirect effect	-4.37997e-05	0.00449114	-0.00975247	0.992219	-0.00884628	0.00875868
Maternal	HOMA-IR	WIAT-III mean score	Birth weight	323	NA	NA	Total natural direct effect	0.107424	0.566919	0.189488	0.84971	-1.00372	1.21857
Maternal	HOMA-IR	WIAT-III mean score	Birth weight	323	NA	NA	Pure natural indirect effect	-0.00168434	0.00433067	-0.388934	0.697325	-0.0101723	0.00680361
Maternal	HOMA-IR	WIAT-III mean score	Birth weight	323	NA	NA	Total effect	0.10574	0.565207	0.187082	0.851596	-1.00205	1.21353
Maternal	Fasting glucose	WASI-II Perceptual reasoning	Birth weight	357	NA	NA	Controlled direct effect	-0.0457257	0.0699966	-0.653255	0.513592	-0.182917	0.0914652
Maternal	Fasting glucose	WASI-II Perceptual reasoning	Birth weight	357	NA	NA	Pure natural direct effect	-0.0420325	0.0691059	-0.608233	0.543033	-0.177478	0.0934127
Maternal	Fasting glucose	WASI-II Perceptual reasoning	Birth weight	357	NA	NA	Total natural indirect effect	-0.00241795	0.00487435	-0.496056	0.619855	-0.0119715	0.0071356
Maternal	Fasting glucose	WASI-II Perceptual reasoning	Birth weight	357	NA	NA	Total natural direct effect	-0.040343	0.0690634	-0.584144	0.559123	-0.175705	0.0950188
Maternal	Fasting glucose	WASI-II Perceptual reasoning	Birth weight	357	NA	NA	Pure natural indirect effect	-0.00410746	0.00621073	-0.661348	0.508389	-0.0162803	0.00806535
Maternal	Fasting glucose	WASI-II Perceptual reasoning	Birth weight	357	NA	NA	Total effect	-0.0444505	0.0690971	-0.643304	0.520027	-0.179878	0.0909774
Maternal	Fasting glucose	WIAT-III mean score	Birth weight	272	NA	NA	Controlled direct effect	-0.08438	0.0783165	-1.07742	0.281291	-0.237878	0.0691175
Maternal	Fasting glucose	WIAT-III mean score	Birth weight	272	NA	NA	Pure natural direct effect	0.0571961	0.426642	0.134061	0.893354	-0.779007	0.893399
Maternal	Fasting glucose	WIAT-III mean score	Birth weight	272	NA	NA	Total natural indirect effect	-0.00185759	0.00628602	-0.29551	0.767604	-0.014178	0.0104628
Maternal	Fasting glucose	WIAT-III mean score	Birth weight	272	NA	NA	Total natural direct effect	0.0593571	0.432651	0.137194	0.890877	-0.788623	0.907338
Maternal	Fasting glucose	WIAT-III mean score	Birth weight	272	NA	NA	Pure natural indirect effect	-0.00401858	0.00660778	-0.608159	0.543082	-0.0169696	0.00893242
Maternal	Fasting glucose	WIAT-III mean score	Birth weight	272	NA	NA	Total effect	0.0553385	0.430376	0.128582	0.897688	-0.788183	0.89886
Paternal	HOMA-IR	WASI-II Perceptual reasoning	Birth weight	309	NA	NA	Controlled direct effect	-0.224836	0.0740311	-3.03705	0.00238908	-0.369934	-0.0797377
Paternal	HOMA-IR	WASI-II Perceptual reasoning	Birth weight	309	NA	NA	Pure natural direct effect	-0.219702	0.0757526	-2.90026	0.00372851	-0.368175	-0.07123
Paternal	HOMA-IR	WASI-II Perceptual reasoning	Birth weight	309	NA	NA	Total natural indirect effect	0.00149483	0.00592785	0.252171	0.800909	-0.0101235	0.0131132
Paternal	HOMA-IR	WASI-II Perceptual reasoning	Birth weight	309	NA	NA	Total natural direct effect	-0.216649	0.0773145	-2.80217	0.00507596	-0.368182	-0.065115
Paternal	HOMA-IR	WASI-II Perceptual reasoning	Birth weight	309	NA	NA	Pure natural indirect effect	-0.00155892	0.00590307	-0.264087	0.791713	-0.0131287	0.0100109
Paternal	HOMA-IR	WASI-II Perceptual reasoning	Birth weight	309	NA	NA	Total effect	-0.218208	0.076318	-2.85919	0.00424723	-0.367788	-0.0686272
Paternal	HOMA-IR	WIAT-III mean score	Birth weight	242	NA	NA	Controlled direct effect	-0.0904563	0.0830649	-1.08898	0.276161	-0.253261	0.0723479
Paternal	HOMA-IR	WIAT-III mean score	Birth weight	242	NA	NA	Pure natural direct effect	0.3543	0.616886	0.574337	0.56574	-0.854774	1.56337
Paternal	HOMA-IR	WIAT-III mean score	Birth weight	242	NA	NA	Total natural indirect effect	0.00303219	0.00640921	0.473099	0.636143	-0.00952963	0.015594
Paternal	HOMA-IR	WIAT-III mean score	Birth weight	242	NA	NA	Total natural direct effect	0.36068	0.619773	0.581955	0.560597	-0.854052	1.57541
Paternal	HOMA-IR	WIAT-III mean score	Birth weight	242	NA	NA	Pure natural indirect effect	-0.00334705	0.00678903	-0.493009	0.622006	-0.0166533	0.0099592
Paternal	HOMA-IR	WIAT-III mean score	Birth weight	242	NA	NA	Total effect	0.357333	0.618301	0.577927	0.563314	-0.854515	1.56918
Paternal	Fasting glucose	WASI-II Perceptual reasoning	Birth weight	262	NA	NA	Controlled direct effect	0.0484911	0.0828268	0.585452	0.558244	-0.113846	0.210829
Paternal	Fasting glucose	WASI-II Perceptual reasoning	Birth weight	262	NA	NA	Pure natural direct effect	0.0618059	0.0824089	0.749991	0.45326	-0.0997125	0.223324
Paternal	Fasting glucose	WASI-II Perceptual reasoning	Birth weight	262	NA	NA	Total natural indirect effect	-0.000579092	0.00300557	-0.192673	0.847215	-0.00646989	0.00531171
Paternal	Fasting glucose	WASI-II Perceptual reasoning	Birth weight	262	NA	NA	Total natural direct effect	0.0646347	0.0824021	0.784383	0.432816	-0.0968703	0.22614
Paternal	Fasting glucose	WASI-II Perceptual reasoning	Birth weight	262	NA	NA	Pure natural indirect effect	-0.00340792	0.00771913	-0.44149	0.658859	-0.0185371	0.0117213
Paternal	Fasting glucose	WASI-II Perceptual reasoning	Birth weight	262	NA	NA	Total effect	0.0612268	0.0824068	0.742983	0.457492	-0.100288	0.222741
Paternal	Fasting glucose	WIAT-III mean score	Birth weight	210	NA	NA	Controlled direct effect	-0.0193298	0.0854227	-0.226285	0.82098	-0.186755	0.148096
Paternal	Fasting glucose	WIAT-III mean score	Birth weight	210	NA	NA	Pure natural direct effect	0.0949283	0.366127	0.259277	0.795422	-0.622668	0.812525
Paternal	Fasting glucose	WIAT-III mean score	Birth weight	210	NA	NA	Total natural indirect effect	-0.000200352	0.00241952	-0.0828064	0.934005	-0.00494253	0.00454183
Paternal	Fasting glucose	WIAT-III mean score	Birth weight	210	NA	NA	Total natural direct effect	0.0973458	0.367412	0.26495	0.791048	-0.622769	0.817461
Paternal	Fasting glucose	WIAT-III mean score	Birth weight	210	NA	NA	Pure natural indirect effect	-0.00261779	0.00775358	-0.337623	0.735647	-0.0178145	0.0125789
Paternal	Fasting glucose	WIAT-III mean score	Birth weight	210	NA	NA	Total effect	0.094728	0.366307	0.258603	0.795942	-0.62322	0.812676
Child	HOMA-IR	WASI-II Perceptual reasoning	DBP (PW26)	254	NA	NA	Controlled direct effect	-0.241217	0.0931335	-2.59001	0.0095973	-0.423755	-0.0586784
Child	HOMA-IR	WASI-II Perceptual reasoning	DBP (PW26)	254	NA	NA	Pure natural direct effect	-0.240014	0.0931702	-2.57608	0.00999287	-0.422624	-0.0574033
Child	HOMA-IR	WASI-II Perceptual reasoning	DBP (PW26)	254	NA	NA	Total natural indirect effect	-0.000439172	0.00272819	-0.160976	0.872113	-0.00578632	0.00490797
Child	HOMA-IR	WASI-II Perceptual reasoning	DBP (PW26)	254	NA	NA	Total natural direct effect	-0.240574	0.0931365	-2.58302	0.00979391	-0.423118	-0.0580294
Child	HOMA-IR	WASI-II Perceptual reasoning	DBP (PW26)	254	NA	NA	Pure natural indirect effect	0.000120795	0.00217994	0.0554124	0.95581	-0.0041518	0.00439339
Child	HOMA-IR	WASI-II Perceptual reasoning	DBP (PW26)	254	NA	NA	Total effect	-0.240453	0.093122	-2.58213	0.00981932	-0.422968	-0.0579371
Child	HOMA-IR	WIAT-III mean score	DBP (PW26)	193	NA	NA	Controlled direct effect	-0.293771	0.103396	-2.84121	0.00449427	-0.496424	-0.0911177
Child	HOMA-IR	WIAT-III mean score	DBP (PW26)	193	NA	NA	Pure natural direct effect	-0.295752	0.162333	-1.82188	0.0684729	-0.61392	0.0224153
Child	HOMA-IR	WIAT-III mean score	DBP (PW26)	193	NA	NA	Total natural indirect effect	-0.000291952	0.00277318	-0.105277	0.916156	-0.00572728	0.00514337
Child	HOMA-IR	WIAT-III mean score	DBP (PW26)	193	NA	NA	Total natural direct effect	-0.295039	0.16218	-1.81921	0.06888	-0.612906	0.0228282
Child	HOMA-IR	WIAT-III mean score	DBP (PW26)	193	NA	NA	Pure natural indirect effect	-0.00100528	0.00456195	-0.220362	0.825589	-0.00994655	0.00793598
Child	HOMA-IR	WIAT-III mean score	DBP (PW26)	193	NA	NA	Total effect	-0.296044	0.162263	-1.82448	0.0680799	-0.614073	0.0219843
Child	Fasting glucose	WASI-II Perceptual reasoning	DBP (PW26)	218	NA	NA	Controlled direct effect	-0.181357	0.111601	-1.62505	0.104151	-0.40009	0.0373762
Child	Fasting glucose	WASI-II Perceptual reasoning	DBP (PW26)	218	NA	NA	Pure natural direct effect	-0.18261	0.11163	-1.63585	0.10187	-0.401401	0.0361804
Child	Fasting glucose	WASI-II Perceptual reasoning	DBP (PW26)	218	NA	NA	Total natural indirect effect	0.0004569	0.00590977	0.0773128	0.938375	-0.011126	0.0120398
Child	Fasting glucose	WASI-II Perceptual reasoning	DBP (PW26)	218	NA	NA	Total natural direct effect	-0.182341	0.11164	-1.6333	0.102405	-0.401151	0.0364682
Child	Fasting glucose	WASI-II Perceptual reasoning	DBP (PW26)	218	NA	NA	Pure natural indirect effect	0.000188112	0.00251884	0.074682	0.940468	-0.00474872	0.00512495
Child	Fasting glucose	WASI-II Perceptual reasoning	DBP (PW26)	218	NA	NA	Total effect	-0.182153	0.111695	-1.63081	0.102931	-0.401072	0.0367651
Child	Fasting glucose	WIAT-III mean score	DBP (PW26)	168	NA	NA	Controlled direct effect	-0.262741	0.120253	-2.1849	0.0288964	-0.498433	-0.027049
Child	Fasting glucose	WIAT-III mean score	DBP (PW26)	168	NA	NA	Pure natural direct effect	-0.229598	0.288218	-0.796613	0.425676	-0.794494	0.335298
Child	Fasting glucose	WIAT-III mean score	DBP (PW26)	168	NA	NA	Total natural indirect effect	-0.000151276	0.00518322	-0.0291857	0.976716	-0.0103102	0.0100077
Child	Fasting glucose	WIAT-III mean score	DBP (PW26)	168	NA	NA	Total natural direct effect	-0.226741	0.290265	-0.781152	0.434713	-0.795649	0.342167
Child	Fasting glucose	WIAT-III mean score	DBP (PW26)	168	NA	NA	Pure natural indirect effect	-0.00300825	0.00851249	-0.353392	0.723795	-0.0196924	0.0136759
Child	Fasting glucose	WIAT-III mean score	DBP (PW26)	168	NA	NA	Total effect	-0.229749	0.28887	-0.795338	0.426417	-0.795924	0.336425
Maternal	HOMA-IR	WASI-II Perceptual reasoning	DBP (PW26)	361	NA	NA	Controlled direct effect	-0.00962467	0.0688321	-0.139828	0.888796	-0.144533	0.125284
Maternal	HOMA-IR	WASI-II Perceptual reasoning	DBP (PW26)	361	NA	NA	Pure natural direct effect	-0.0087377	0.0689678	-0.126692	0.899184	-0.143912	0.126437
Maternal	HOMA-IR	WASI-II Perceptual reasoning	DBP (PW26)	361	NA	NA	Total natural indirect effect	-0.00964222	0.00951769	-1.01308	0.31102	-0.0282966	0.00901212
Maternal	HOMA-IR	WASI-II Perceptual reasoning	DBP (PW26)	361	NA	NA	Total natural direct effect	-0.015558	0.0702769	-0.221381	0.824795	-0.153298	0.122182
Maternal	HOMA-IR	WASI-II Perceptual reasoning	DBP (PW26)	361	NA	NA	Pure natural indirect effect	-0.00282191	0.00661879	-0.426349	0.669854	-0.0157945	0.0101507
Maternal	HOMA-IR	WASI-II Perceptual reasoning	DBP (PW26)	361	NA	NA	Total effect	-0.0183799	0.0695178	-0.264392	0.791478	-0.154632	0.117872
Maternal	HOMA-IR	WIAT-III mean score	DBP (PW26)	264	NA	NA	Controlled direct effect	-0.116657	0.0850174	-1.37216	0.170015	-0.283288	0.049974
Maternal	HOMA-IR	WIAT-III mean score	DBP (PW26)	264	NA	NA	Pure natural direct effect	-0.100692	0.141749	-0.710353	0.477485	-0.378514	0.177131
Maternal	HOMA-IR	WIAT-III mean score	DBP (PW26)	264	NA	NA	Total natural indirect effect	0.0020793	0.00601326	0.345786	0.729503	-0.00970647	0.0138651
Maternal	HOMA-IR	WIAT-III mean score	DBP (PW26)	264	NA	NA	Total natural direct effect	-0.101261	0.139793	-0.724361	0.468844	-0.37525	0.172729
Maternal	HOMA-IR	WIAT-III mean score	DBP (PW26)	264	NA	NA	Pure natural indirect effect	0.00264838	0.00712398	0.371757	0.710074	-0.0113144	0.0166111
Maternal	HOMA-IR	WIAT-III mean score	DBP (PW26)	264	NA	NA	Total effect	-0.0986122	0.140998	-0.699386	0.484311	-0.374964	0.177739
Maternal	Fasting glucose	WASI-II Perceptual reasoning	DBP (PW26)	304	NA	NA	Controlled direct effect	-0.0224158	0.0730273	-0.306951	0.758881	-0.165547	0.120715
Maternal	Fasting glucose	WASI-II Perceptual reasoning	DBP (PW26)	304	NA	NA	Pure natural direct effect	-0.0223537	0.0730357	-0.306066	0.759554	-0.165501	0.120794
Maternal	Fasting glucose	WASI-II Perceptual reasoning	DBP (PW26)	304	NA	NA	Total natural indirect effect	-0.00189728	0.00590787	-0.321144	0.748101	-0.0134765	0.00968193
Maternal	Fasting glucose	WASI-II Perceptual reasoning	DBP (PW26)	304	NA	NA	Total natural direct effect	-0.0212988	0.0732441	-0.290792	0.77121	-0.164855	0.122257
Maternal	Fasting glucose	WASI-II Perceptual reasoning	DBP (PW26)	304	NA	NA	Pure natural indirect effect	-0.00295223	0.00604812	-0.488124	0.625462	-0.0148063	0.00890186
Maternal	Fasting glucose	WASI-II Perceptual reasoning	DBP (PW26)	304	NA	NA	Total effect	-0.024251	0.0729654	-0.332363	0.739615	-0.167261	0.118759
Maternal	Fasting glucose	WIAT-III mean score	DBP (PW26)	225	NA	NA	Controlled direct effect	-0.0646932	0.0857762	-0.754209	0.450724	-0.232812	0.103425
Maternal	Fasting glucose	WIAT-III mean score	DBP (PW26)	225	NA	NA	Pure natural direct effect	-0.0822996	0.144692	-0.56879	0.569499	-0.365892	0.201292
Maternal	Fasting glucose	WIAT-III mean score	DBP (PW26)	225	NA	NA	Total natural indirect effect	-6.34474e-05	0.00184353	-0.0344162	0.972545	-0.00367671	0.00354981
Maternal	Fasting glucose	WIAT-III mean score	DBP (PW26)	225	NA	NA	Total natural direct effect	-0.0822474	0.144582	-0.568863	0.569449	-0.365624	0.201129
Maternal	Fasting glucose	WIAT-III mean score	DBP (PW26)	225	NA	NA	Pure natural indirect effect	-0.000115608	0.00333736	-0.0346405	0.972366	-0.00665671	0.00642549
Maternal	Fasting glucose	WIAT-III mean score	DBP (PW26)	225	NA	NA	Total effect	-0.0823631	0.144561	-0.569748	0.568849	-0.365697	0.20097
Paternal	HOMA-IR	WASI-II Perceptual reasoning	DBP (PW26)	261	NA	NA	Controlled direct effect	-0.221952	0.079093	-2.80621	0.00501274	-0.376971	-0.0669324
Paternal	HOMA-IR	WASI-II Perceptual reasoning	DBP (PW26)	261	NA	NA	Pure natural direct effect	-0.221976	0.0790969	-2.80638	0.0050102	-0.377003	-0.0669487
Paternal	HOMA-IR	WASI-II Perceptual reasoning	DBP (PW26)	261	NA	NA	Total natural indirect effect	0.00117676	0.00573612	0.20515	0.837455	-0.0100658	0.0124194
Paternal	HOMA-IR	WASI-II Perceptual reasoning	DBP (PW26)	261	NA	NA	Total natural direct effect	-0.221042	0.0799325	-2.76536	0.00568604	-0.377707	-0.0643771
Paternal	HOMA-IR	WASI-II Perceptual reasoning	DBP (PW26)	261	NA	NA	Pure natural indirect effect	0.000242985	0.00589338	0.0412303	0.967112	-0.0113078	0.0117938
Paternal	HOMA-IR	WASI-II Perceptual reasoning	DBP (PW26)	261	NA	NA	Total effect	-0.220799	0.0792795	-2.78507	0.00535161	-0.376184	-0.065414
Paternal	HOMA-IR	WIAT-III mean score	DBP (PW26)	199	NA	NA	Controlled direct effect	-0.0546697	0.0934591	-0.584958	0.558576	-0.237846	0.128507
Paternal	HOMA-IR	WIAT-III mean score	DBP (PW26)	199	NA	NA	Pure natural direct effect	-0.0569021	0.428016	-0.132944	0.894238	-0.895799	0.781995
Paternal	HOMA-IR	WIAT-III mean score	DBP (PW26)	199	NA	NA	Total natural indirect effect	0.00135083	0.00789934	0.171006	0.864219	-0.0141316	0.0168333
Paternal	HOMA-IR	WIAT-III mean score	DBP (PW26)	199	NA	NA	Total natural direct effect	-0.0554694	0.428798	-0.12936	0.897073	-0.895898	0.784959
Paternal	HOMA-IR	WIAT-III mean score	DBP (PW26)	199	NA	NA	Pure natural indirect effect	-8.19408e-05	0.00166338	-0.0492615	0.960711	-0.00334211	0.00317823
Paternal	HOMA-IR	WIAT-III mean score	DBP (PW26)	199	NA	NA	Total effect	-0.0555513	0.428768	-0.12956	0.896914	-0.89592	0.784818
Paternal	Fasting glucose	WASI-II Perceptual reasoning	DBP (PW26)	224	NA	NA	Controlled direct effect	-0.00736509	0.0830316	-0.0887023	0.929318	-0.170104	0.155374
Paternal	Fasting glucose	WASI-II Perceptual reasoning	DBP (PW26)	224	NA	NA	Pure natural direct effect	-0.00842609	0.0835604	-0.100838	0.919679	-0.172202	0.155349
Paternal	Fasting glucose	WASI-II Perceptual reasoning	DBP (PW26)	224	NA	NA	Total natural indirect effect	0.00503992	0.00822977	0.612401	0.540273	-0.0110901	0.02117
Paternal	Fasting glucose	WASI-II Perceptual reasoning	DBP (PW26)	224	NA	NA	Total natural direct effect	-0.00643623	0.0828234	-0.0777103	0.938058	-0.168767	0.155895
Paternal	Fasting glucose	WASI-II Perceptual reasoning	DBP (PW26)	224	NA	NA	Pure natural indirect effect	0.00305006	0.008498	0.358915	0.719659	-0.0136057	0.0197058
Paternal	Fasting glucose	WASI-II Perceptual reasoning	DBP (PW26)	224	NA	NA	Total effect	-0.00338617	0.0830612	-0.0407672	0.967482	-0.166183	0.159411
Paternal	Fasting glucose	WIAT-III mean score	DBP (PW26)	174	NA	NA	Controlled direct effect	-0.0397732	0.0870915	-0.456683	0.647899	-0.210469	0.130923
Paternal	Fasting glucose	WIAT-III mean score	DBP (PW26)	174	NA	NA	Pure natural direct effect	-0.0524132	0.120767	-0.434002	0.664287	-0.289112	0.184286
Paternal	Fasting glucose	WIAT-III mean score	DBP (PW26)	174	NA	NA	Total natural indirect effect	-0.00506744	0.0119609	-0.423665	0.67181	-0.0285105	0.0183756
Paternal	Fasting glucose	WIAT-III mean score	DBP (PW26)	174	NA	NA	Total natural direct effect	-0.0543935	0.126046	-0.431537	0.666078	-0.301439	0.192652
Paternal	Fasting glucose	WIAT-III mean score	DBP (PW26)	174	NA	NA	Pure natural indirect effect	-0.00308709	0.013188	-0.234084	0.81492	-0.0289351	0.0227609
Paternal	Fasting glucose	WIAT-III mean score	DBP (PW26)	174	NA	NA	Total effect	-0.0574806	0.122247	-0.470201	0.638211	-0.29708	0.182119
Child	HOMA-IR	WASI-II Perceptual reasoning	Paternal BMI (M24)	279	NA	NA	Controlled direct effect	-0.174881	0.0904835	-1.93274	0.0532678	-0.352226	0.00246302
Child	HOMA-IR	WASI-II Perceptual reasoning	Paternal BMI (M24)	279	NA	NA	Pure natural direct effect	-0.173684	0.0903206	-1.92297	0.0544833	-0.350709	0.00334098
Child	HOMA-IR	WASI-II Perceptual reasoning	Paternal BMI (M24)	279	NA	NA	Total natural indirect effect	0.000963614	0.00524333	0.183779	0.854187	-0.00931313	0.0112404
Child	HOMA-IR	WASI-II Perceptual reasoning	Paternal BMI (M24)	279	NA	NA	Total natural direct effect	-0.173007	0.0906225	-1.90909	0.0562501	-0.350623	0.00461006
Child	HOMA-IR	WASI-II Perceptual reasoning	Paternal BMI (M24)	279	NA	NA	Pure natural indirect effect	0.000286257	0.00528496	0.0541646	0.956804	-0.0100721	0.0106446
Child	HOMA-IR	WASI-II Perceptual reasoning	Paternal BMI (M24)	279	NA	NA	Total effect	-0.17272	0.0903156	-1.91241	0.0558236	-0.349736	0.00429482
Child	HOMA-IR	WIAT-III mean score	Paternal BMI (M24)	220	NA	NA	Controlled direct effect	-0.272065	0.101008	-2.6935	0.00707063	-0.470037	-0.0740929
Child	HOMA-IR	WIAT-III mean score	Paternal BMI (M24)	220	NA	NA	Pure natural direct effect	-0.293329	0.17167	-1.70867	0.0875115	-0.629797	0.0431392
Child	HOMA-IR	WIAT-III mean score	Paternal BMI (M24)	220	NA	NA	Total natural indirect effect	-0.000398121	0.0120962	-0.0329129	0.973744	-0.0241062	0.02331
Child	HOMA-IR	WIAT-III mean score	Paternal BMI (M24)	220	NA	NA	Total natural direct effect	-0.291296	0.163423	-1.78247	0.074673	-0.611599	0.0290069
Child	HOMA-IR	WIAT-III mean score	Paternal BMI (M24)	220	NA	NA	Pure natural indirect effect	-0.00243102	0.0126303	-0.192476	0.84737	-0.0271859	0.0223239
Child	HOMA-IR	WIAT-III mean score	Paternal BMI (M24)	220	NA	NA	Total effect	-0.293727	0.167513	-1.75345	0.079524	-0.622047	0.034593
Child	Fasting glucose	WASI-II Perceptual reasoning	Paternal BMI (M24)	236	NA	NA	Controlled direct effect	-0.165834	0.111333	-1.48953	0.136348	-0.384044	0.0523751
Child	Fasting glucose	WASI-II Perceptual reasoning	Paternal BMI (M24)	236	NA	NA	Pure natural direct effect	-0.167228	0.111587	-1.49863	0.133968	-0.385935	0.0514785
Child	Fasting glucose	WASI-II Perceptual reasoning	Paternal BMI (M24)	236	NA	NA	Total natural indirect effect	0.00141856	0.0141443	0.100292	0.920113	-0.0263038	0.0291409
Child	Fasting glucose	WASI-II Perceptual reasoning	Paternal BMI (M24)	236	NA	NA	Total natural direct effect	-0.17029	0.113678	-1.498	0.134133	-0.393096	0.052515
Child	Fasting glucose	WASI-II Perceptual reasoning	Paternal BMI (M24)	236	NA	NA	Pure natural indirect effect	0.0044805	0.015299	0.292862	0.769627	-0.025505	0.034466
Child	Fasting glucose	WASI-II Perceptual reasoning	Paternal BMI (M24)	236	NA	NA	Total effect	-0.16581	0.111592	-1.48586	0.137315	-0.384525	0.0529055
Child	Fasting glucose	WIAT-III mean score	Paternal BMI (M24)	189	NA	NA	Controlled direct effect	-0.196711	0.117311	-1.67683	0.0935764	-0.426636	0.0332152
Child	Fasting glucose	WIAT-III mean score	Paternal BMI (M24)	189	NA	NA	Pure natural direct effect	-0.338994	0.449966	-0.753376	0.451224	-1.22091	0.542923
Child	Fasting glucose	WIAT-III mean score	Paternal BMI (M24)	189	NA	NA	Total natural indirect effect	0.007674	0.0133976	0.572788	0.566789	-0.0185849	0.0339329
Child	Fasting glucose	WIAT-III mean score	Paternal BMI (M24)	189	NA	NA	Total natural direct effect	-0.327508	0.446777	-0.733047	0.46353	-1.20317	0.548158
Child	Fasting glucose	WIAT-III mean score	Paternal BMI (M24)	189	NA	NA	Pure natural indirect effect	-0.00381161	0.011662	-0.326841	0.743788	-0.0266686	0.0190454
Child	Fasting glucose	WIAT-III mean score	Paternal BMI (M24)	189	NA	NA	Total effect	-0.33132	0.448298	-0.739062	0.459869	-1.20997	0.547327
Maternal	HOMA-IR	WASI-II Perceptual reasoning	Paternal BMI (M24)	317	NA	NA	Controlled direct effect	-0.0358058	0.0734702	-0.487351	0.62601	-0.179805	0.108193
Maternal	HOMA-IR	WASI-II Perceptual reasoning	Paternal BMI (M24)	317	NA	NA	Pure natural direct effect	-0.045061	0.0754686	-0.597083	0.550452	-0.192977	0.102855
Maternal	HOMA-IR	WASI-II Perceptual reasoning	Paternal BMI (M24)	317	NA	NA	Total natural indirect effect	-0.00108462	0.00437642	-0.247833	0.804264	-0.00966226	0.00749301
Maternal	HOMA-IR	WASI-II Perceptual reasoning	Paternal BMI (M24)	317	NA	NA	Total natural direct effect	-0.0462728	0.0758608	-0.609971	0.541881	-0.194957	0.102412
Maternal	HOMA-IR	WASI-II Perceptual reasoning	Paternal BMI (M24)	317	NA	NA	Pure natural indirect effect	0.000127241	0.00148645	0.0856006	0.931784	-0.00278616	0.00304064
Maternal	HOMA-IR	WASI-II Perceptual reasoning	Paternal BMI (M24)	317	NA	NA	Total effect	-0.0461456	0.0756258	-0.610184	0.54174	-0.194369	0.102078
Maternal	HOMA-IR	WIAT-III mean score	Paternal BMI (M24)	244	NA	NA	Controlled direct effect	-0.100788	0.085406	-1.18011	0.237958	-0.268181	0.0666044
Maternal	HOMA-IR	WIAT-III mean score	Paternal BMI (M24)	244	NA	NA	Pure natural direct effect	0.050253	0.549815	0.0913998	0.927175	-1.02736	1.12787
Maternal	HOMA-IR	WIAT-III mean score	Paternal BMI (M24)	244	NA	NA	Total natural indirect effect	-0.00130109	0.00422813	-0.307723	0.758293	-0.00958808	0.00698589
Maternal	HOMA-IR	WIAT-III mean score	Paternal BMI (M24)	244	NA	NA	Total natural direct effect	0.0456379	0.548842	0.0831531	0.93373	-1.03007	1.12135
Maternal	HOMA-IR	WIAT-III mean score	Paternal BMI (M24)	244	NA	NA	Pure natural indirect effect	0.00331394	0.00818108	0.405073	0.685424	-0.0127207	0.0193486
Maternal	HOMA-IR	WIAT-III mean score	Paternal BMI (M24)	244	NA	NA	Total effect	0.0489519	0.549349	0.0891089	0.928995	-1.02775	1.12566
Maternal	Fasting glucose	WASI-II Perceptual reasoning	Paternal BMI (M24)	270	NA	NA	Controlled direct effect	0.0528668	0.0792343	0.667221	0.504631	-0.10243	0.208163
Maternal	Fasting glucose	WASI-II Perceptual reasoning	Paternal BMI (M24)	270	NA	NA	Pure natural direct effect	0.0693047	0.0830502	0.834491	0.404004	-0.0934707	0.23208
Maternal	Fasting glucose	WASI-II Perceptual reasoning	Paternal BMI (M24)	270	NA	NA	Total natural indirect effect	-6.68736e-05	0.0023944	-0.0279291	0.977719	-0.00475982	0.00462607
Maternal	Fasting glucose	WASI-II Perceptual reasoning	Paternal BMI (M24)	270	NA	NA	Total natural direct effect	0.0732992	0.0840747	0.871834	0.383299	-0.0914842	0.238083
Maternal	Fasting glucose	WASI-II Perceptual reasoning	Paternal BMI (M24)	270	NA	NA	Pure natural indirect effect	-0.00406141	0.0097609	-0.41609	0.677344	-0.0231924	0.0150696
Maternal	Fasting glucose	WASI-II Perceptual reasoning	Paternal BMI (M24)	270	NA	NA	Total effect	0.0692378	0.0833492	0.830695	0.406146	-0.0941237	0.232599
Maternal	Fasting glucose	WIAT-III mean score	Paternal BMI (M24)	209	NA	NA	Controlled direct effect	-0.0815143	0.0873154	-0.933561	0.35053	-0.252649	0.0896208
Maternal	Fasting glucose	WIAT-III mean score	Paternal BMI (M24)	209	NA	NA	Pure natural direct effect	0.0753567	0.760368	0.0991056	0.921054	-1.41494	1.56565
Maternal	Fasting glucose	WIAT-III mean score	Paternal BMI (M24)	209	NA	NA	Total natural indirect effect	0.00179863	0.00514176	0.349808	0.726483	-0.00827903	0.0118763
Maternal	Fasting glucose	WIAT-III mean score	Paternal BMI (M24)	209	NA	NA	Total natural direct effect	0.0819999	0.762885	0.107487	0.914403	-1.41323	1.57723
Maternal	Fasting glucose	WIAT-III mean score	Paternal BMI (M24)	209	NA	NA	Pure natural indirect effect	-0.00484455	0.0116928	-0.414318	0.678642	-0.0277621	0.018073
Maternal	Fasting glucose	WIAT-III mean score	Paternal BMI (M24)	209	NA	NA	Total effect	0.0771554	0.761064	0.101378	0.91925	-1.4145	1.56881
Paternal	HOMA-IR	WASI-II Perceptual reasoning	Paternal BMI (M24)	287	NA	NA	Controlled direct effect	-0.200349	0.0774301	-2.58748	0.00966805	-0.352109	-0.0485887
Paternal	HOMA-IR	WASI-II Perceptual reasoning	Paternal BMI (M24)	287	NA	NA	Pure natural direct effect	-0.197195	0.077378	-2.54847	0.0108198	-0.348853	-0.0455371
Paternal	HOMA-IR	WASI-II Perceptual reasoning	Paternal BMI (M24)	287	NA	NA	Total natural indirect effect	0.00101576	0.00598077	0.169838	0.865138	-0.0107063	0.0127378
Paternal	HOMA-IR	WASI-II Perceptual reasoning	Paternal BMI (M24)	287	NA	NA	Total natural direct effect	-0.194383	0.0778409	-2.49718	0.0125185	-0.346948	-0.0418175
Paternal	HOMA-IR	WASI-II Perceptual reasoning	Paternal BMI (M24)	287	NA	NA	Pure natural indirect effect	-0.00179658	0.00632384	-0.284096	0.776337	-0.0141911	0.0105979
Paternal	HOMA-IR	WASI-II Perceptual reasoning	Paternal BMI (M24)	287	NA	NA	Total effect	-0.196179	0.0773571	-2.53602	0.0112119	-0.347797	-0.0445624
Paternal	HOMA-IR	WIAT-III mean score	Paternal BMI (M24)	227	NA	NA	Controlled direct effect	-0.0833597	0.0898585	-0.927678	0.353575	-0.259479	0.0927597
Paternal	HOMA-IR	WIAT-III mean score	Paternal BMI (M24)	227	NA	NA	Pure natural direct effect	-0.0219888	0.270071	-0.0814185	0.935109	-0.551319	0.507341
Paternal	HOMA-IR	WIAT-III mean score	Paternal BMI (M24)	227	NA	NA	Total natural indirect effect	-0.00481473	0.00869942	-0.553454	0.579953	-0.0218653	0.0122358
Paternal	HOMA-IR	WIAT-III mean score	Paternal BMI (M24)	227	NA	NA	Total natural direct effect	-0.0265231	0.266646	-0.0994693	0.920766	-0.549139	0.496093
Paternal	HOMA-IR	WIAT-III mean score	Paternal BMI (M24)	227	NA	NA	Pure natural indirect effect	-0.000280472	0.00764192	-0.0367018	0.970723	-0.0152584	0.0146974
Paternal	HOMA-IR	WIAT-III mean score	Paternal BMI (M24)	227	NA	NA	Total effect	-0.0268035	0.268511	-0.0998228	0.920485	-0.553075	0.499468
Paternal	Fasting glucose	WASI-II Perceptual reasoning	Paternal BMI (M24)	243	NA	NA	Controlled direct effect	0.058114	0.0851288	0.68266	0.494822	-0.108735	0.224963
Paternal	Fasting glucose	WASI-II Perceptual reasoning	Paternal BMI (M24)	243	NA	NA	Pure natural direct effect	0.0562903	0.087493	0.64337	0.519984	-0.115193	0.227773
Paternal	Fasting glucose	WASI-II Perceptual reasoning	Paternal BMI (M24)	243	NA	NA	Total natural indirect effect	0.000424355	0.00353287	0.120116	0.904391	-0.00649994	0.00734865
Paternal	Fasting glucose	WASI-II Perceptual reasoning	Paternal BMI (M24)	243	NA	NA	Total natural direct effect	0.0567069	0.0866514	0.654426	0.512837	-0.113127	0.226541
Paternal	Fasting glucose	WASI-II Perceptual reasoning	Paternal BMI (M24)	243	NA	NA	Pure natural indirect effect	7.73954e-06	0.00336174	0.00230225	0.998163	-0.00658114	0.00659662
Paternal	Fasting glucose	WASI-II Perceptual reasoning	Paternal BMI (M24)	243	NA	NA	Total effect	0.0567147	0.086996	0.651923	0.514451	-0.113794	0.227224
Paternal	Fasting glucose	WIAT-III mean score	Paternal BMI (M24)	196	NA	NA	Controlled direct effect	-0.0380553	0.0853019	-0.446125	0.655507	-0.205244	0.129133
Paternal	Fasting glucose	WIAT-III mean score	Paternal BMI (M24)	196	NA	NA	Pure natural direct effect	0.0250172	0.254874	0.0981554	0.921809	-0.474526	0.524561
Paternal	Fasting glucose	WIAT-III mean score	Paternal BMI (M24)	196	NA	NA	Total natural indirect effect	0.00396962	0.00954702	0.415797	0.677558	-0.0147422	0.0226814
Paternal	Fasting glucose	WIAT-III mean score	Paternal BMI (M24)	196	NA	NA	Total natural direct effect	0.0281133	0.26186	0.10736	0.914503	-0.485123	0.541349
Paternal	Fasting glucose	WIAT-III mean score	Paternal BMI (M24)	196	NA	NA	Pure natural indirect effect	0.000873587	0.00708441	0.123311	0.901861	-0.0130116	0.0147588
Paternal	Fasting glucose	WIAT-III mean score	Paternal BMI (M24)	196	NA	NA	Total effect	0.0289869	0.25942	0.111737	0.911032	-0.479467	0.537441
Child	HOMA-IR	WASI-II Perceptual reasoning	SBP (PW26)	254	NA	NA	Controlled direct effect	-0.234768	0.0930991	-2.5217	0.0116791	-0.417238	-0.0522967
Child	HOMA-IR	WASI-II Perceptual reasoning	SBP (PW26)	254	NA	NA	Pure natural direct effect	-0.234402	0.093206	-2.51488	0.0119073	-0.417082	-0.0517216
Child	HOMA-IR	WASI-II Perceptual reasoning	SBP (PW26)	254	NA	NA	Total natural indirect effect	-0.00401116	0.00803011	-0.499515	0.617417	-0.0197499	0.0117276
Child	HOMA-IR	WASI-II Perceptual reasoning	SBP (PW26)	254	NA	NA	Total natural direct effect	-0.232141	0.0937243	-2.47685	0.0132546	-0.415838	-0.0484452
Child	HOMA-IR	WASI-II Perceptual reasoning	SBP (PW26)	254	NA	NA	Pure natural indirect effect	-0.00627176	0.00932687	-0.67244	0.501304	-0.0245521	0.0120086
Child	HOMA-IR	WASI-II Perceptual reasoning	SBP (PW26)	254	NA	NA	Total effect	-0.238413	0.0933912	-2.55284	0.0106848	-0.421457	-0.0553697
Child	HOMA-IR	WIAT-III mean score	SBP (PW26)	193	NA	NA	Controlled direct effect	-0.29191	0.103109	-2.83109	0.0046389	-0.494	-0.0898211
Child	HOMA-IR	WIAT-III mean score	SBP (PW26)	193	NA	NA	Pure natural direct effect	-0.372194	0.431637	-0.862283	0.388532	-1.21819	0.4738
Child	HOMA-IR	WIAT-III mean score	SBP (PW26)	193	NA	NA	Total natural indirect effect	0.000216708	0.0036069	0.0600814	0.952091	-0.00685269	0.0072861
Child	HOMA-IR	WIAT-III mean score	SBP (PW26)	193	NA	NA	Total natural direct effect	-0.368847	0.43083	-0.856132	0.391925	-1.21326	0.475564
Child	HOMA-IR	WIAT-III mean score	SBP (PW26)	193	NA	NA	Pure natural indirect effect	-0.00312969	0.00910954	-0.343561	0.731176	-0.0209841	0.0147247
Child	HOMA-IR	WIAT-III mean score	SBP (PW26)	193	NA	NA	Total effect	-0.371977	0.431192	-0.862671	0.388318	-1.2171	0.473144
Child	Fasting glucose	WASI-II Perceptual reasoning	SBP (PW26)	218	NA	NA	Controlled direct effect	-0.179133	0.111758	-1.60287	0.108964	-0.398174	0.0399085
Child	Fasting glucose	WASI-II Perceptual reasoning	SBP (PW26)	218	NA	NA	Pure natural direct effect	-0.179066	0.111829	-1.60125	0.109322	-0.398247	0.0401149
Child	Fasting glucose	WASI-II Perceptual reasoning	SBP (PW26)	218	NA	NA	Total natural indirect effect	-0.00335636	0.00798315	-0.420431	0.674171	-0.019003	0.0122903
Child	Fasting glucose	WASI-II Perceptual reasoning	SBP (PW26)	218	NA	NA	Total natural direct effect	-0.178781	0.112375	-1.59093	0.111625	-0.399033	0.0414701
Child	Fasting glucose	WASI-II Perceptual reasoning	SBP (PW26)	218	NA	NA	Pure natural indirect effect	-0.00364099	0.00845115	-0.430827	0.666594	-0.0202049	0.012923
Child	Fasting glucose	WASI-II Perceptual reasoning	SBP (PW26)	218	NA	NA	Total effect	-0.182422	0.111977	-1.62911	0.10329	-0.401893	0.037048
Child	Fasting glucose	WIAT-III mean score	SBP (PW26)	168	NA	NA	Controlled direct effect	-0.263077	0.120681	-2.17994	0.0292618	-0.499606	-0.0265469
Child	Fasting glucose	WIAT-III mean score	SBP (PW26)	168	NA	NA	Pure natural direct effect	-0.261438	0.163553	-1.59849	0.109934	-0.581996	0.0591201
Child	Fasting glucose	WIAT-III mean score	SBP (PW26)	168	NA	NA	Total natural indirect effect	-0.000665339	0.00426589	-0.155967	0.876059	-0.00902633	0.00769565
Child	Fasting glucose	WIAT-III mean score	SBP (PW26)	168	NA	NA	Total natural direct effect	-0.260934	0.164025	-1.59082	0.11165	-0.582418	0.0605487
Child	Fasting glucose	WIAT-III mean score	SBP (PW26)	168	NA	NA	Pure natural indirect effect	-0.00116869	0.00693723	-0.168466	0.866217	-0.0147654	0.012428
Child	Fasting glucose	WIAT-III mean score	SBP (PW26)	168	NA	NA	Total effect	-0.262103	0.163421	-1.60385	0.108747	-0.582403	0.0581965
Maternal	HOMA-IR	WASI-II Perceptual reasoning	SBP (PW26)	361	NA	NA	Controlled direct effect	-0.00213997	0.0687248	-0.0311382	0.975159	-0.136838	0.132558
Maternal	HOMA-IR	WASI-II Perceptual reasoning	SBP (PW26)	361	NA	NA	Pure natural direct effect	-0.00342408	0.0697244	-0.0491088	0.960833	-0.140081	0.133233
Maternal	HOMA-IR	WASI-II Perceptual reasoning	SBP (PW26)	361	NA	NA	Total natural indirect effect	-0.0087089	0.00919368	-0.947271	0.343501	-0.0267282	0.00931037
Maternal	HOMA-IR	WASI-II Perceptual reasoning	SBP (PW26)	361	NA	NA	Total natural direct effect	-0.00481253	0.0712463	-0.0675478	0.946146	-0.144453	0.134828
Maternal	HOMA-IR	WASI-II Perceptual reasoning	SBP (PW26)	361	NA	NA	Pure natural indirect effect	-0.00732045	0.00809021	-0.904852	0.365544	-0.023177	0.00853608
Maternal	HOMA-IR	WASI-II Perceptual reasoning	SBP (PW26)	361	NA	NA	Total effect	-0.012133	0.0707085	-0.171592	0.863759	-0.150719	0.126453
Maternal	HOMA-IR	WIAT-III mean score	SBP (PW26)	264	NA	NA	Controlled direct effect	-0.106145	0.085107	-1.2472	0.212325	-0.272952	0.0606614
Maternal	HOMA-IR	WIAT-III mean score	SBP (PW26)	264	NA	NA	Pure natural direct effect	-0.0473627	0.41401	-0.1144	0.908921	-0.858807	0.764082
Maternal	HOMA-IR	WIAT-III mean score	SBP (PW26)	264	NA	NA	Total natural indirect effect	0.00135652	0.00451953	0.300145	0.764066	-0.0075016	0.0102146
Maternal	HOMA-IR	WIAT-III mean score	SBP (PW26)	264	NA	NA	Total natural direct effect	-0.0518024	0.412185	-0.125678	0.899987	-0.85967	0.756065
Maternal	HOMA-IR	WIAT-III mean score	SBP (PW26)	264	NA	NA	Pure natural indirect effect	0.00579617	0.0115226	0.503027	0.614945	-0.0167877	0.02838
Maternal	HOMA-IR	WIAT-III mean score	SBP (PW26)	264	NA	NA	Total effect	-0.0460062	0.414025	-0.111119	0.911522	-0.857481	0.765468
Maternal	Fasting glucose	WASI-II Perceptual reasoning	SBP (PW26)	304	NA	NA	Controlled direct effect	-0.0131823	0.0728944	-0.180842	0.856492	-0.156053	0.129688
Maternal	Fasting glucose	WASI-II Perceptual reasoning	SBP (PW26)	304	NA	NA	Pure natural direct effect	-0.0131474	0.0730236	-0.180043	0.857119	-0.156271	0.129976
Maternal	Fasting glucose	WASI-II Perceptual reasoning	SBP (PW26)	304	NA	NA	Total natural indirect effect	-0.0115424	0.0109917	-1.0501	0.293673	-0.0330857	0.010001
Maternal	Fasting glucose	WASI-II Perceptual reasoning	SBP (PW26)	304	NA	NA	Total natural direct effect	-0.0130823	0.0740609	-0.176642	0.85979	-0.158239	0.132075
Maternal	Fasting glucose	WASI-II Perceptual reasoning	SBP (PW26)	304	NA	NA	Pure natural indirect effect	-0.0116075	0.0106519	-1.08971	0.275839	-0.0324848	0.00926979
Maternal	Fasting glucose	WASI-II Perceptual reasoning	SBP (PW26)	304	NA	NA	Total effect	-0.0246898	0.0734827	-0.335994	0.736875	-0.168713	0.119334
Maternal	Fasting glucose	WIAT-III mean score	SBP (PW26)	225	NA	NA	Controlled direct effect	-0.0620608	0.0860636	-0.721103	0.470846	-0.230742	0.106621
Maternal	Fasting glucose	WIAT-III mean score	SBP (PW26)	225	NA	NA	Pure natural direct effect	-0.133042	0.267852	-0.496701	0.6194	-0.658024	0.391939
Maternal	Fasting glucose	WIAT-III mean score	SBP (PW26)	225	NA	NA	Total natural indirect effect	-0.00253135	0.00798559	-0.31699	0.751251	-0.0181828	0.0131201
Maternal	Fasting glucose	WIAT-III mean score	SBP (PW26)	225	NA	NA	Total natural direct effect	-0.130479	0.261411	-0.499132	0.617686	-0.642836	0.381878
Maternal	Fasting glucose	WIAT-III mean score	SBP (PW26)	225	NA	NA	Pure natural indirect effect	-0.0050951	0.00839272	-0.607085	0.543794	-0.0215445	0.0113543
Maternal	Fasting glucose	WIAT-III mean score	SBP (PW26)	225	NA	NA	Total effect	-0.135574	0.263829	-0.513869	0.607343	-0.65267	0.381522
Paternal	HOMA-IR	WASI-II Perceptual reasoning	SBP (PW26)	261	NA	NA	Controlled direct effect	-0.231903	0.078681	-2.94739	0.00320472	-0.386115	-0.0776914
Paternal	HOMA-IR	WASI-II Perceptual reasoning	SBP (PW26)	261	NA	NA	Pure natural direct effect	-0.223294	0.0795122	-2.8083	0.00498037	-0.379135	-0.0674531
Paternal	HOMA-IR	WASI-II Perceptual reasoning	SBP (PW26)	261	NA	NA	Total natural indirect effect	0.00327687	0.00752741	0.435325	0.663327	-0.0114766	0.0180303
Paternal	HOMA-IR	WASI-II Perceptual reasoning	SBP (PW26)	261	NA	NA	Total natural direct effect	-0.230756	0.0793745	-2.90718	0.003647	-0.386327	-0.075185
Paternal	HOMA-IR	WASI-II Perceptual reasoning	SBP (PW26)	261	NA	NA	Pure natural indirect effect	0.0107387	0.0117557	0.913488	0.360986	-0.0123021	0.0337795
Paternal	HOMA-IR	WASI-II Perceptual reasoning	SBP (PW26)	261	NA	NA	Total effect	-0.220017	0.07922	-2.7773	0.00548132	-0.375286	-0.0647491
Paternal	HOMA-IR	WIAT-III mean score	SBP (PW26)	199	NA	NA	Controlled direct effect	-0.0477288	0.0932398	-0.511893	0.608726	-0.230475	0.135018
Paternal	HOMA-IR	WIAT-III mean score	SBP (PW26)	199	NA	NA	Pure natural direct effect	-0.267725	0.589102	-0.454462	0.649496	-1.42234	0.886894
Paternal	HOMA-IR	WIAT-III mean score	SBP (PW26)	199	NA	NA	Total natural indirect effect	0.000659238	0.00761881	0.0865276	0.931047	-0.0142734	0.0155918
Paternal	HOMA-IR	WIAT-III mean score	SBP (PW26)	199	NA	NA	Total natural direct effect	-0.278575	0.592947	-0.469814	0.638488	-1.44073	0.88358
Paternal	HOMA-IR	WIAT-III mean score	SBP (PW26)	199	NA	NA	Pure natural indirect effect	0.0115093	0.0145775	0.789525	0.429806	-0.0170621	0.0400807
Paternal	HOMA-IR	WIAT-III mean score	SBP (PW26)	199	NA	NA	Total effect	-0.267066	0.590035	-0.452627	0.650817	-1.42351	0.889381
Paternal	Fasting glucose	WASI-II Perceptual reasoning	SBP (PW26)	224	NA	NA	Controlled direct effect	-0.0170371	0.0833187	-0.204481	0.837978	-0.180339	0.146265
Paternal	Fasting glucose	WASI-II Perceptual reasoning	SBP (PW26)	224	NA	NA	Pure natural direct effect	-0.012381	0.0838811	-0.147602	0.882657	-0.176785	0.152023
Paternal	Fasting glucose	WASI-II Perceptual reasoning	SBP (PW26)	224	NA	NA	Total natural indirect effect	0.00155328	0.00576061	0.269638	0.787439	-0.00973731	0.0128439
Paternal	Fasting glucose	WASI-II Perceptual reasoning	SBP (PW26)	224	NA	NA	Total natural direct effect	-0.0060456	0.0834805	-0.0724193	0.942268	-0.169664	0.157573
Paternal	Fasting glucose	WASI-II Perceptual reasoning	SBP (PW26)	224	NA	NA	Pure natural indirect effect	-0.00478213	0.00776986	-0.615471	0.538244	-0.0200108	0.0104465
Paternal	Fasting glucose	WASI-II Perceptual reasoning	SBP (PW26)	224	NA	NA	Total effect	-0.0108277	0.0834406	-0.129766	0.896752	-0.174368	0.152713
Paternal	Fasting glucose	WIAT-III mean score	SBP (PW26)	174	NA	NA	Controlled direct effect	-0.0470319	0.087496	-0.537532	0.5909	-0.218521	0.124457
Paternal	Fasting glucose	WIAT-III mean score	SBP (PW26)	174	NA	NA	Pure natural direct effect	-0.0559012	0.124122	-0.450373	0.652441	-0.299176	0.187373
Paternal	Fasting glucose	WIAT-III mean score	SBP (PW26)	174	NA	NA	Total natural indirect effect	-0.00244899	0.0103247	-0.237197	0.812504	-0.022685	0.0177871
Paternal	Fasting glucose	WIAT-III mean score	SBP (PW26)	174	NA	NA	Total natural direct effect	-0.0544636	0.119581	-0.455452	0.648784	-0.288839	0.179912
Paternal	Fasting glucose	WIAT-III mean score	SBP (PW26)	174	NA	NA	Pure natural indirect effect	-0.00388659	0.010854	-0.35808	0.720283	-0.02516	0.0173868
Paternal	Fasting glucose	WIAT-III mean score	SBP (PW26)	174	NA	NA	Total effect	-0.0583502	0.121511	-0.480206	0.631081	-0.296507	0.179807

## Sheet: ST5-Characteristics-ALSPAC
Abbreviation: body-mass index (BMI); diabetes mellitus (DM); gestational diabetes mellitus (GDM); homeostatic model assessment for insulin resistance (HOMA-IR); standard deviation (SD)
b P-values for differences comparing the participants in the full ALSPAC cohort and the sub-samples were estimated from chi-squared test for categorical characteristics and from t-test for continuous characteristics
Cohort characteristics (full cohort vs sub-sample with child neurodevelopment measures (WISC-III))
Variable	Category	ALSPAC cohort, unrelated, White Caucasian (N=11,376)					Sub-sample with neurodevelopment measures (N=6,371)				P-valueb
		N	%	Mean	SD		N	%	Mean	SD
Availability of child genotype	No	4453	0.391438				1474	0.231361			3.63683e-104
	Yes	6923	0.608562				4897	0.768639
Availability of maternal genotype	No	4753	0.417809				2060	0.32334			2.70022e-35
	Yes	6623	0.582191				4311	0.67666
Child sex	Boys	5846	0.513889				3169	0.49741			0.0303494
	Girls	5517	0.484968				3202	0.50259
Highest maternal education level attained	No university degree	9905	0.870693				5319	0.834877			6.50236e-11
	With university degree	1471	0.129307				1052	0.165123
Household income per week (£)	<100	561	0.0493143				249	0.0390833			2.19841e-10
	100 - 199	1368	0.120253				786	0.123372
	200 - 299	2317	0.203674				1523	0.239052
	300 - 399	1762	0.154887				1246	0.195574
	>400	1982	0.174226				1462	0.229477
Gestational age of child at birth (weeks)		11363		39.489	1.81278		6371		39.4872	1.80909	0.948346
Maternal status of DM or GDM	No	10709	0.941368				6172	0.968765			0.898272
	Yes	92	0.0080872				55	0.00863287
Maternal BMI at the 12th weeks of gestation (kg/m2)		10107		22.9638	3.83379		5871		22.9303	3.68862	0.586293
Childhood HOMA-IR		838		1.5041	1.5269		783		1.49485	1.51609	0.902624
Childhood fasting glucose (mmol/L)		838		4.94833	0.393666		783		4.9447	0.396718	0.853447
Cohort characteristics (full cohort vs sub-sample with child genotype)
Variable	Category	ALSPAC cohort, unrelated, White Caucasian (N=11,376)					Sub-sample with child genotype (N=6,923)				P-valueb
		N	%	Mean	SD		N	%	Mean	SD
Availability of maternal genotype	No	4753	0.417809				2326	0.335982			3.54704e-28
	Yes	6623	0.582191				4597	0.664018
Child sex	Boys	5846	0.513889				3547	0.51235			0.791913
	Girls	5517	0.484968				3376	0.48765
Highest maternal education level attained	No university degree	9905	0.870693				5824	0.841254			3.08408e-08
	With university degree	1471	0.129307				1099	0.158746
Household income per week (£)	<100	561	0.0493143				285	0.0411671			1.86967e-05
	100 - 199	1368	0.120253				842	0.121624
	200 - 299	2317	0.203674				1531	0.221147
	300 - 399	1762	0.154887				1205	0.174057
	>400	1982	0.174226				1467	0.211902
Gestational age of child at birth (weeks)		11363		39.489	1.81278		6923		39.5141	1.76581	0.357198
Maternal status of DM or GDM	No	10709	0.941368				6642	0.959411			0.749683
	Yes	92	0.0080872				61	0.00881121
Maternal BMI at the 12th weeks of gestation (kg/m2)		10107		22.9638	3.83379		6303		22.9439	3.80759	0.745268
Childhood HOMA-IR		838		1.5041	1.5269		706		1.48276	1.53654	0.785125
Childhood fasting glucose (mmol/L)		838		4.94833	0.393666		706		4.94476	0.382462	0.856948
Cohort characteristics (full cohort vs sub-sample with maternal genotype)
Variable	Category	ALSPAC cohort, unrelated, White Caucasian (N=11,376)					Sub-sample with maternal genotype (N=6,623)				P-valueb
		N	%	Mean	SD		N	%	Mean	SD
Availability of child genotype	No	4453	0.391438				2026	0.305904			1.13052e-30
	Yes	6923	0.608562				4597	0.694096
Child sex	Boys	5846	0.513889				3318	0.500981			0.083494
	Girls	5517	0.484968				3305	0.499019
Highest maternal education level attained	No university degree	9905	0.870693				5603	0.845991			4.11015e-06
	With university degree	1471	0.129307				1020	0.154009
Household income per week (£)	<100	561	0.0493143				283	0.0427299			0.00890633
	100 - 199	1368	0.120253				813	0.122754
	200 - 299	2317	0.203674				1440	0.217424
	300 - 399	1762	0.154887				1147	0.173184
	>400	1982	0.174226				1309	0.197645
Gestational age of child at birth (weeks)		11363		39.489	1.81278		6623		39.5233	1.76239	0.213108
Maternal status of DM or GDM	No	10709	0.941368				6315	0.953495			0.602997
	Yes	92	0.0080872				60	0.00905934			0.602997
Maternal BMI at the 12th weeks of gestation (kg/m2)		10107		22.9638	3.83379		6011		22.9322	3.74035	0.607348
Childhood HOMA-IR		838		1.5041	1.5269		603		1.49352	1.49841	0.895664
Childhood fasting glucose (mmol/L)		838		4.94833	0.393666		603		4.95705	0.401901	0.682071

## Sheet: ST6-ALSPAC-PRS-Glycaemic
Correlation between PRS and childhood glycaemic traits
PRS for HOMA-IR	Sample sizeb	Pearson's r with HOMA-IR
Maternal PRS	605	0.109688
Child PRSa	706	0.101057
PRS for fasting glucose	Sample sizeb	Pearson's r with fasting glucose
Maternal PRS	605	0.0876253
Child PRSa	706	0.149912
a Child PRS for boys and girls were constructed separately and analysed together here;
b Sample sizes with available data for both PRS and the glycaemic trait of interest.

## Sheet: ST7-ALSPAC-PRS-Neuro
Associations of polygenic risk scores for insulin resistance and fasting glucose with child neurodevelopment (ALSPAC cohort)
PRS sample	Outcome (WISC-III assessment)	Stratification	PRS for HOMA-IRa							PRS for fasting glucosea
			N	Beta	SE	P-value	95% CI (lower)	95% CI (upper)		N	Beta	SE	P-value	95% CI (lower)	95% CI (upper)
Child	Verbal IQ	Female	1417	0.00784208	0.0281481	0.780551	-0.0473272	0.0630113		1417	-0.0296568	0.0260621	0.25515	-0.0807375	0.0214239
		Male	1355	-0.0131023	0.0274374	0.63298	-0.0668786	0.0406739		1355	-0.0684952	0.0287061	0.0170288	-0.124758	-0.0122323
		Overall	2772	-0.00426823	0.0194791	0.826558	-0.0424466	0.0339101		2772	-0.048311	0.019198	0.0118539	-0.0859383	-0.0106837
	Performance IQ	Female	1415	-0.0160211	0.0276004	0.561601	-0.0701168	0.0380747		1415	-0.0412921	0.0268543	0.124138	-0.0939256	0.0113414
		Male	1355	-0.000310148	0.0285587	0.991335	-0.0562842	0.0556639		1355	-0.0124814	0.0284712	0.661105	-0.068284	0.0433211
		Overall	2770	-0.00775587	0.0198282	0.695683	-0.0466183	0.0311066		2770	-0.0276499	0.0194442	0.155022	-0.0657599	0.01046
Maternal	Verbal IQ	Female	1739	-0.0219574	0.0207805	0.290679	-0.0626864	0.0187717		1739	-0.018331	0.0228468	0.422352	-0.0631099	0.0264478
		Male	1675	0.0105822	0.022633	0.640101	-0.0337776	0.054942		1675	0.00494468	0.0230341	0.830026	-0.0402013	0.0500906
		Overall	3414	-0.00691952	0.0152893	0.650856	-0.0368859	0.0230469		3414	-0.00500652	0.0161377	0.75638	-0.0366358	0.0266228
	Performance IQ	Female	1735	-0.0449227	0.0209354	0.0318911	-0.0859554	-0.00388998		1735	-0.0154296	0.0229495	0.501375	-0.0604099	0.0295506
		Male	1673	0.00718973	0.02284	0.752924	-0.0375759	0.0519553		1673	-0.00155469	0.0231579	0.946475	-0.0469433	0.0438339
		Overall	3408	-0.0194976	0.0153797	0.204887	-0.0496412	0.010646		3408	-0.00717367	0.0162348	0.658584	-0.0389933	0.024646
Abbreviation: confidence interval (CI); homeostatic model assessment for insulin resistance (HOMA-IR); intelligence quotient (IQ); standard error (SE); Wechsler Intelligence Scale for Children 3rd Ed (WISC-III)
The highlighted P-value indicates the association had a p-value smaller than 0.05.
a WISC-III IQ measures were age-scaled. Model adjusted for child sex, maternal educational level, household income, gestational age, maternal body-mass index (BMI), maternal diabetes or gestational diabetes.

## Sheet: ST8-Mediation (ALSPAC)
Mediation analysis for the associations of polygenic risk scores and neurodevelopmental outcomes (75th quantile vs 25th quantile of the polygenic risk scores (PRS)).
Model for child PRS adjusted for maternal educational level, household income, gestational age, maternal BMI, and maternal diabetes status. Model for maternal PRS adjusted for maternal educational level and household income.
PRS Sample	PRS Trait	Outcome	Mediator	Child sex	Sample size	Sample size (No GDM or breastfeeding)	Sample size (with GDM or breastfeeding)	Variable	Beta	SE	Z-value	P-value	95% CI (lower)	95% CI (upper)
Child	Fasting glucose	WISC-III verbal IQ	Breastfeeding (binary)	Male	1337	173	1164	Controlled direct effect	-0.0889895	0.0991707	-0.897337	0.369539	-0.28336	0.105381
Child	Fasting glucose	WISC-III verbal IQ	Breastfeeding (binary)	Male	1337	173	1164	Pure natural direct effect	-0.095703	0.0381008	-2.51184	0.0120104	-0.170379	-0.0210269
Child	Fasting glucose	WISC-III verbal IQ	Breastfeeding (binary)	Male	1337	173	1164	Total natural indirect effect	-0.000554929	0.00337526	-0.164411	0.869408	-0.00717032	0.00606046
Child	Fasting glucose	WISC-III verbal IQ	Breastfeeding (binary)	Male	1337	173	1164	Total natural direct effect	-0.0956835	0.038114	-2.51045	0.0120576	-0.170386	-0.0209814
Child	Fasting glucose	WISC-III verbal IQ	Breastfeeding (binary)	Male	1337	173	1164	Pure natural indirect effect	-0.000574429	0.00349369	-0.164419	0.869401	-0.00742193	0.00627308
Child	Fasting glucose	WISC-III verbal IQ	Breastfeeding (binary)	Male	1337	173	1164	Total effect	-0.096258	0.0382598	-2.5159	0.0118728	-0.171246	-0.0212701
Child	Fasting glucose	WISC-III verbal IQ	GDM	Male	1351	1343	8	Controlled direct effect	-0.0903928	0.0378084	-2.39081	0.016811	-0.164496	-0.0162898
Child	Fasting glucose	WISC-III verbal IQ	GDM	Male	1351	1343	8	Pure natural direct effect	-0.0903928	0.0378083	-2.39082	0.016811	-0.164496	-0.0162898
Child	Fasting glucose	WISC-III verbal IQ	GDM	Male	1351	1343	8	Total natural indirect effect	-1.62002e-07	0.00012772	-0.00126842	0.998988	-0.000250489	0.000250165
Child	Fasting glucose	WISC-III verbal IQ	GDM	Male	1351	1343	8	Total natural direct effect	-0.0903928	0.0378083	-2.39082	0.0168109	-0.164496	-0.0162898
Child	Fasting glucose	WISC-III verbal IQ	GDM	Male	1351	1343	8	Pure natural indirect effect	-1.40094e-07	0.000110449	-0.00126841	0.998988	-0.000216616	0.000216335
Child	Fasting glucose	WISC-III verbal IQ	GDM	Male	1351	1343	8	Total effect	-0.090393	0.0378086	-2.3908	0.0168116	-0.164497	-0.0162894
Child	Fasting glucose	WISC-III verbal IQ	Child BMI (~7.5 years)	Male	1287	NA	NA	Controlled direct effect	-0.107922	0.0386653	-2.79119	0.0052514	-0.183705	-0.0321397
Child	Fasting glucose	WISC-III verbal IQ	Child BMI (~7.5 years)	Male	1287	NA	NA	Pure natural direct effect	-0.107912	0.0386927	-2.78896	0.00528782	-0.183749	-0.032076
Child	Fasting glucose	WISC-III verbal IQ	Child BMI (~7.5 years)	Male	1287	NA	NA	Total natural indirect effect	-0.000136796	0.000744723	-0.183688	0.854258	-0.00159643	0.00132283
Child	Fasting glucose	WISC-III verbal IQ	Child BMI (~7.5 years)	Male	1287	NA	NA	Total natural direct effect	-0.107923	0.0386641	-2.79129	0.00524979	-0.183703	-0.0321426
Child	Fasting glucose	WISC-III verbal IQ	Child BMI (~7.5 years)	Male	1287	NA	NA	Pure natural indirect effect	-0.000126173	0.000708009	-0.178208	0.858559	-0.00151385	0.0012615
Child	Fasting glucose	WISC-III verbal IQ	Child BMI (~7.5 years)	Male	1287	NA	NA	Total effect	-0.108049	0.0386721	-2.79398	0.00520642	-0.183845	-0.032253
Child	Fasting glucose	WISC-III verbal IQ	Duration of breastfeeding	Male	1326	NA	NA	Controlled direct effect	-0.0913324	0.0378789	-2.41117	0.0159016	-0.165574	-0.017091
Child	Fasting glucose	WISC-III verbal IQ	Duration of breastfeeding	Male	1326	NA	NA	Pure natural direct effect	-0.0911799	0.0380429	-2.39676	0.0165407	-0.165743	-0.0166171
Child	Fasting glucose	WISC-III verbal IQ	Duration of breastfeeding	Male	1326	NA	NA	Total natural indirect effect	-0.00233935	0.00537846	-0.434949	0.6636	-0.0128809	0.00820224
Child	Fasting glucose	WISC-III verbal IQ	Duration of breastfeeding	Male	1326	NA	NA	Total natural direct effect	-0.0911605	0.0381027	-2.39249	0.0167344	-0.165841	-0.0164805
Child	Fasting glucose	WISC-III verbal IQ	Duration of breastfeeding	Male	1326	NA	NA	Pure natural indirect effect	-0.00235869	0.00542251	-0.43498	0.663577	-0.0129866	0.00826924
Child	Fasting glucose	WISC-III verbal IQ	Duration of breastfeeding	Male	1326	NA	NA	Total effect	-0.0935192	0.0384462	-2.43247	0.0149963	-0.168872	-0.018166
Child	Fasting glucose	WISC-III verbal IQ	Birthweight	Male	1342	NA	NA	Controlled direct effect	-0.0950703	0.0379167	-2.50734	0.0121642	-0.169386	-0.0207548
Child	Fasting glucose	WISC-III verbal IQ	Birthweight	Male	1342	NA	NA	Pure natural direct effect	-0.0955105	0.037923	-2.51854	0.0117842	-0.169838	-0.0211829
Child	Fasting glucose	WISC-III verbal IQ	Birthweight	Male	1342	NA	NA	Total natural indirect effect	0.000372635	0.002551	0.146074	0.883863	-0.00462722	0.0053725
Child	Fasting glucose	WISC-III verbal IQ	Birthweight	Male	1342	NA	NA	Total natural direct effect	-0.0954292	0.0379211	-2.51652	0.0118521	-0.169753	-0.0211051
Child	Fasting glucose	WISC-III verbal IQ	Birthweight	Male	1342	NA	NA	Pure natural indirect effect	0.000291256	0.00199691	0.145853	0.884037	-0.00362262	0.00420513
Child	Fasting glucose	WISC-III verbal IQ	Birthweight	Male	1342	NA	NA	Total effect	-0.0951379	0.0379888	-2.50437	0.012267	-0.169595	-0.0206813
Child	Fasting glucose	WISC-III verbal IQ	Maternal EPDS	Male	1282	NA	NA	Controlled direct effect	-0.0904765	0.0391331	-2.31202	0.0207767	-0.167176	-0.013777
Child	Fasting glucose	WISC-III verbal IQ	Maternal EPDS	Male	1282	NA	NA	Pure natural direct effect	-0.0907458	0.0391233	-2.31948	0.020369	-0.167426	-0.0140655
Child	Fasting glucose	WISC-III verbal IQ	Maternal EPDS	Male	1282	NA	NA	Total natural indirect effect	-0.00163366	0.00217565	-0.750883	0.452723	-0.00589785	0.00263054
Child	Fasting glucose	WISC-III verbal IQ	Maternal EPDS	Male	1282	NA	NA	Total natural direct effect	-0.0913687	0.0391168	-2.33579	0.019502	-0.168036	-0.0147012
Child	Fasting glucose	WISC-III verbal IQ	Maternal EPDS	Male	1282	NA	NA	Pure natural indirect effect	-0.00101073	0.00163305	-0.618919	0.53597	-0.00421145	0.00219
Child	Fasting glucose	WISC-III verbal IQ	Maternal EPDS	Male	1282	NA	NA	Total effect	-0.0923794	0.0391313	-2.36076	0.0182377	-0.169075	-0.0156835
Child	Fasting glucose	WISC-III verbal IQ	Gestational age	Male	1355	NA	NA	Controlled direct effect	-0.0926364	0.0378105	-2.45002	0.014285	-0.166744	-0.0185291
Child	Fasting glucose	WISC-III verbal IQ	Gestational age	Male	1355	NA	NA	Pure natural direct effect	-0.092667	0.0378205	-2.45018	0.0142786	-0.166794	-0.0185401
Child	Fasting glucose	WISC-III verbal IQ	Gestational age	Male	1355	NA	NA	Total natural indirect effect	-7.26979e-05	0.000487005	-0.149275	0.881336	-0.00102721	0.000881815
Child	Fasting glucose	WISC-III verbal IQ	Gestational age	Male	1355	NA	NA	Total natural direct effect	-0.0925992	0.0378009	-2.44965	0.0142994	-0.166688	-0.0185107
Child	Fasting glucose	WISC-III verbal IQ	Gestational age	Male	1355	NA	NA	Pure natural indirect effect	-0.000140424	0.000592765	-0.236897	0.812736	-0.00130222	0.00102137
Child	Fasting glucose	WISC-III verbal IQ	Gestational age	Male	1355	NA	NA	Total effect	-0.0927397	0.0378093	-2.45282	0.014174	-0.166845	-0.0186347
Maternal	HOMA-IR	WISC-III performance IQ	Breastfeeding (binary)	Female	1846	242	1604	Controlled direct effect	-0.16148	0.0828404	-1.94929	0.0512614	-0.323844	0.000884624
Maternal	HOMA-IR	WISC-III performance IQ	Breastfeeding (binary)	Female	1846	242	1604	Pure natural direct effect	-0.0521779	0.0273747	-1.90606	0.0566423	-0.105831	0.00147558
Maternal	HOMA-IR	WISC-III performance IQ	Breastfeeding (binary)	Female	1846	242	1604	Total natural indirect effect	-0.00635193	0.00390741	-1.62561	0.104032	-0.0140103	0.00130645
Maternal	HOMA-IR	WISC-III performance IQ	Breastfeeding (binary)	Female	1846	242	1604	Total natural direct effect	-0.0546194	0.0276007	-1.97891	0.0478263	-0.108716	-0.000522889
Maternal	HOMA-IR	WISC-III performance IQ	Breastfeeding (binary)	Female	1846	242	1604	Pure natural indirect effect	-0.00391048	0.00275092	-1.42152	0.155167	-0.00930218	0.00148123
Maternal	HOMA-IR	WISC-III performance IQ	Breastfeeding (binary)	Female	1846	242	1604	Total effect	-0.0585298	0.027585	-2.1218	0.0338543	-0.112595	-0.0044643
Maternal	HOMA-IR	WISC-III performance IQ	GDM	Female	1826	1821	5	Controlled direct effect	-0.0497503	0.0273984	-1.81581	0.0693993	-0.10345	0.00394954
Maternal	HOMA-IR	WISC-III performance IQ	GDM	Female	1826	1821	5	Pure natural direct effect	-0.0487159	0.0273879	-1.77874	0.0752832	-0.102395	0.00496348
Maternal	HOMA-IR	WISC-III performance IQ	GDM	Female	1826	1821	5	Total natural indirect effect	-0.000571051	0.000987908	-0.578041	0.563237	-0.00250731	0.00136521
Maternal	HOMA-IR	WISC-III performance IQ	GDM	Female	1826	1821	5	Total natural direct effect	-0.048286	0.0274091	-1.76168	0.078124	-0.102007	0.00543489
Maternal	HOMA-IR	WISC-III performance IQ	GDM	Female	1826	1821	5	Pure natural indirect effect	-0.00100097	0.00167366	-0.598076	0.549789	-0.00428128	0.00227933
Maternal	HOMA-IR	WISC-III performance IQ	GDM	Female	1826	1821	5	Total effect	-0.049287	0.0274104	-1.79811	0.0721593	-0.10301	0.00443643
Maternal	HOMA-IR	WISC-III performance IQ	Child BMI (~7.5 years)	Female	1735	NA	NA	Controlled direct effect	-0.0424857	0.0282696	-1.50288	0.132871	-0.0978931	0.0129216
Maternal	HOMA-IR	WISC-III performance IQ	Child BMI (~7.5 years)	Female	1735	NA	NA	Pure natural direct effect	-0.0448263	0.0284201	-1.57727	0.114732	-0.100529	0.0108761
Maternal	HOMA-IR	WISC-III performance IQ	Child BMI (~7.5 years)	Female	1735	NA	NA	Total natural indirect effect	0.00195723	0.00179672	1.08934	0.276005	-0.00156427	0.00547873
Maternal	HOMA-IR	WISC-III performance IQ	Child BMI (~7.5 years)	Female	1735	NA	NA	Total natural direct effect	-0.0423905	0.0283204	-1.49682	0.134441	-0.0978975	0.0131165
Maternal	HOMA-IR	WISC-III performance IQ	Child BMI (~7.5 years)	Female	1735	NA	NA	Pure natural indirect effect	-0.000478582	0.00122859	-0.389536	0.696879	-0.00288658	0.00192942
Maternal	HOMA-IR	WISC-III performance IQ	Child BMI (~7.5 years)	Female	1735	NA	NA	Total effect	-0.042869	0.0283357	-1.5129	0.130305	-0.098406	0.0126679
Maternal	HOMA-IR	WISC-III performance IQ	Duration of breastfeeding	Female	1806	NA	NA	Controlled direct effect	-0.04617	0.0274755	-1.68041	0.0928784	-0.100021	0.00768101
Maternal	HOMA-IR	WISC-III performance IQ	Duration of breastfeeding	Female	1806	NA	NA	Pure natural direct effect	-0.0500389	0.0277106	-1.80577	0.0709541	-0.104351	0.00427277
Maternal	HOMA-IR	WISC-III performance IQ	Duration of breastfeeding	Female	1806	NA	NA	Total natural indirect effect	-0.0058141	0.00383002	-1.51803	0.129006	-0.0133208	0.00169261
Maternal	HOMA-IR	WISC-III performance IQ	Duration of breastfeeding	Female	1806	NA	NA	Total natural direct effect	-0.0516188	0.0278913	-1.85071	0.0642106	-0.106285	0.0030471
Maternal	HOMA-IR	WISC-III performance IQ	Duration of breastfeeding	Female	1806	NA	NA	Pure natural indirect effect	-0.0042342	0.0029184	-1.45086	0.146818	-0.00995416	0.00148576
Maternal	HOMA-IR	WISC-III performance IQ	Duration of breastfeeding	Female	1806	NA	NA	Total effect	-0.055853	0.0279426	-1.99885	0.0456246	-0.11062	-0.00108656
Maternal	HOMA-IR	WISC-III performance IQ	Birthweight	Female	1840	NA	NA	Controlled direct effect	-0.0534737	0.0273404	-1.95585	0.0504828	-0.10706	0.000112468
Maternal	HOMA-IR	WISC-III performance IQ	Birthweight	Female	1840	NA	NA	Pure natural direct effect	-0.0535937	0.0273499	-1.95955	0.050048	-0.107199	1.1218e-05
Maternal	HOMA-IR	WISC-III performance IQ	Birthweight	Female	1840	NA	NA	Total natural indirect effect	-0.00130915	0.00178753	-0.732382	0.463935	-0.00481264	0.00219433
Maternal	HOMA-IR	WISC-III performance IQ	Birthweight	Female	1840	NA	NA	Total natural direct effect	-0.0532857	0.0273376	-1.94917	0.0512746	-0.106866	0.000294964
Maternal	HOMA-IR	WISC-III performance IQ	Birthweight	Female	1840	NA	NA	Pure natural indirect effect	-0.00161717	0.00216042	-0.748547	0.45413	-0.00585151	0.00261716
Maternal	HOMA-IR	WISC-III performance IQ	Birthweight	Female	1840	NA	NA	Total effect	-0.0549028	0.027402	-2.0036	0.0451125	-0.10861	-0.00119582
Maternal	HOMA-IR	WISC-III performance IQ	Maternal EPDS	Female	1744	NA	NA	Controlled direct effect	-0.0473379	0.0280255	-1.6891	0.0912002	-0.102267	0.0075911
Maternal	HOMA-IR	WISC-III performance IQ	Maternal EPDS	Female	1744	NA	NA	Pure natural direct effect	-0.0471344	0.0280512	-1.6803	0.0928992	-0.102114	0.00784495
Maternal	HOMA-IR	WISC-III performance IQ	Maternal EPDS	Female	1744	NA	NA	Total natural indirect effect	-0.000683976	0.00121677	-0.562123	0.574032	-0.00306881	0.00170085
Maternal	HOMA-IR	WISC-III performance IQ	Maternal EPDS	Female	1744	NA	NA	Total natural direct effect	-0.0467646	0.0280912	-1.66474	0.0959645	-0.101822	0.00829318
Maternal	HOMA-IR	WISC-III performance IQ	Maternal EPDS	Female	1744	NA	NA	Pure natural indirect effect	-0.0010538	0.00178327	-0.590935	0.554564	-0.00454894	0.00244134
Maternal	HOMA-IR	WISC-III performance IQ	Maternal EPDS	Female	1744	NA	NA	Total effect	-0.0478184	0.0281025	-1.70157	0.0888358	-0.102898	0.00726148
Maternal	HOMA-IR	WISC-III performance IQ	Gestational age	Female	1866	NA	NA	Controlled direct effect	-0.0496911	0.0270902	-1.83428	0.0666122	-0.102787	0.00340476
Maternal	HOMA-IR	WISC-III performance IQ	Gestational age	Female	1866	NA	NA	Pure natural direct effect	-0.0497013	0.0271024	-1.83383	0.0666787	-0.102821	0.00341844
Maternal	HOMA-IR	WISC-III performance IQ	Gestational age	Female	1866	NA	NA	Total natural indirect effect	0.00053704	0.0010731	0.500456	0.616754	-0.0015662	0.00264028
Maternal	HOMA-IR	WISC-III performance IQ	Gestational age	Female	1866	NA	NA	Total natural direct effect	-0.049695	0.0270928	-1.83425	0.0666167	-0.102796	0.0034059
Maternal	HOMA-IR	WISC-III performance IQ	Gestational age	Female	1866	NA	NA	Pure natural indirect effect	0.000530729	0.00105883	0.501243	0.6162	-0.00154453	0.00260599
Maternal	HOMA-IR	WISC-III performance IQ	Gestational age	Female	1866	NA	NA	Total effect	-0.0491642	0.0271124	-1.81335	0.0697781	-0.102304	0.0039751
